# Supplementary material for: Estimation and probabilistic projection of levels and trends in the sex ratio at birth in seven provinces of Nepal from 1980 to 2050: a Bayesian modeling approach
Source: BMC Public Health. 2022 Feb 19;22:358. doi: 10.1186/s12889-022-12693-0 (PMC8858562; doi:10.1186/s12889-022-12693-0)
Supplement: Supplementary file 2 — Additional file 2. Nepal provincial SRB database. DOI:https://doi.org/10.6084/m9.figshare.18765881 [85]. [file 12889_2022_12693_MOESM2_ESM.xlsx]

## Sheet: Meta Data
	Meta Data
	Levels and trends in the sex ratio at birth in seven provinces of Nepal between 1980 and 2016 with probabilistic projections to 2050: a Bayesian modeling approach
	Column fields	Class	Description
	Country.Name	Character	Country name, all entries are Nepal
	Domain.Name	Character	Nepal province. Province names are in brackets if available as of Jan 2022.
			Values:
			· Province 1
			· Province 2
			· Province 3 (Bagmati)
			· Province 4 (Gandaki)
			· Province 5 (Lumbini)
			· Province 6 (Karnali)
			· Province 7 (Sudurpashchim)
	Indicator	Character	Sex Ratio at Birth.
	Survey.Year	Numeric	Year of publication of surveys and censuses.
			Format:
			· yyyy
	Survey.Name	Character	Name of surveys, censuses etc.
			Values:
			· Demographic and Health Survey
			· Census
	Data.Collection.Method	Character	How the birth information was collected.
			Values:
			· Full Birth Histories
			· Birth Histories last 12 months
	Interval	Numeric	Length of reference period of observation.
			Format: numeric, integer.
			Refer to Appendix 1.2 for computation of observation intervals.
	Reference.Year	Numeric	Mid-point of reference period of observation.
			Format: yyyy.y
	Male.Birth	Numeric	Number of male live births after accounting for individual weight, if available.
	Female.Birth	Numeric	Number of female live births after accounting for individual weight, if available.
	Original.Total.Birth	Numeric	Number of total live births before accounting for individual weight, if available.
	Observed.SRB	Numeric	Sex ratio at birth (SRB) observation.
	SE.logSRB.Modeling	Numeric	Sampling/stochastic standard error for log-scaled SRB.
			Refer to Appendix 1.3 for calculation of sampling SE for survey data.
	Inclusion	Logic	Whether or not estimate is included for estimation.
			We only include births within 25 years prior to the year in which the surveys were conducted (refer to main paper Data section).
			Values:
			· INCLUDED
			· EXCLUDED

## Sheet: Sex Ratio at Birth in Nepal
Sex Ratio at Birth by Nepal Province Database (ratio of male to female live births)
﻿Estimation and probabilistic projection of levels and trends in the sex ratio at birth in seven provinces of Nepal from 1980 to 2050: a Bayesian modeling approach
Country.Name	Domain.Name	Indicator	Survey.Year	Survey.Name	Data.Collection.Method	Interval	Reference.Date	Male.Birth	Female.Birth	Original.Total.Birth	Observed.SRB	SE.logSRB.Modeling	Inclusion.In.Model
Nepal	Province 1	Sex Ratio at Birth	2001	Demographic and Health Survey	Full Birth Histories	2	1967	4.89663	0	6		0	EXCLUDED
Nepal	Province 1	Sex Ratio at Birth	2001	Demographic and Health Survey	Full Birth Histories	10	1973	200.393	171.862	385	1.16601	0.209133	EXCLUDED
Nepal	Province 1	Sex Ratio at Birth	2001	Demographic and Health Survey	Full Birth Histories	10	1983	814.773	772.191	1664	1.05515	0.106409	INCLUDED
Nepal	Province 1	Sex Ratio at Birth	2001	Demographic and Health Survey	Full Birth Histories	7	1991.5	904.287	798.545	1794	1.13242	0.0950448	INCLUDED
Nepal	Province 1	Sex Ratio at Birth	2001	Demographic and Health Survey	Full Birth Histories	7	1998.5	743.949	801.861	1622	0.927778	0.101148	INCLUDED
Nepal	Province 2	Sex Ratio at Birth	2001	Demographic and Health Survey	Full Birth Histories	10	1972	230.521	220.56	317	1.04516	0.232784	EXCLUDED
Nepal	Province 2	Sex Ratio at Birth	2001	Demographic and Health Survey	Full Birth Histories	10	1982	861.899	804.009	1182	1.072	0.121632	INCLUDED
Nepal	Province 2	Sex Ratio at Birth	2001	Demographic and Health Survey	Full Birth Histories	9	1991.5	1346.32	1307.52	1887	1.02968	0.0875006	INCLUDED
Nepal	Province 2	Sex Ratio at Birth	2001	Demographic and Health Survey	Full Birth Histories	6	1999	839.087	870.967	1202	0.963397	0.0977372	INCLUDED
Nepal	Province 3 (Bagmati)	Sex Ratio at Birth	2001	Demographic and Health Survey	Full Birth Histories	4	1970	14.0767	20.2801	33	0.694115	0.697429	EXCLUDED
Nepal	Province 3 (Bagmati)	Sex Ratio at Birth	2001	Demographic and Health Survey	Full Birth Histories	10	1977	314.082	355.622	701	0.883191	0.157482	INCLUDED
Nepal	Province 3 (Bagmati)	Sex Ratio at Birth	2001	Demographic and Health Survey	Full Birth Histories	10	1987	828.536	808.717	1690	1.02451	0.104508	INCLUDED
Nepal	Province 3 (Bagmati)	Sex Ratio at Birth	2001	Demographic and Health Survey	Full Birth Histories	10	1997	1009.71	925.918	1987	1.09049	0.0986782	INCLUDED
Nepal	Province 4 (Gandaki)	Sex Ratio at Birth	2001	Demographic and Health Survey	Full Birth Histories	4	1970	14.3805	12.2017	21	1.17857	0.868864	EXCLUDED
Nepal	Province 4 (Gandaki)	Sex Ratio at Birth	2001	Demographic and Health Survey	Full Birth Histories	10	1977	196.098	184.332	301	1.06383	0.235962	INCLUDED
Nepal	Province 4 (Gandaki)	Sex Ratio at Birth	2001	Demographic and Health Survey	Full Birth Histories	10	1987	474.122	397.426	706	1.19298	0.125246	INCLUDED
Nepal	Province 4 (Gandaki)	Sex Ratio at Birth	2001	Demographic and Health Survey	Full Birth Histories	10	1997	487.195	472.379	769	1.03137	0.128788	INCLUDED
Nepal	Province 5 (Lumbini)	Sex Ratio at Birth	2001	Demographic and Health Survey	Full Birth Histories	8	1970	81.4413	62.7731	147	1.29739	0.342874	EXCLUDED
Nepal	Province 5 (Lumbini)	Sex Ratio at Birth	2001	Demographic and Health Survey	Full Birth Histories	10	1979	584.166	557.149	1153	1.04849	0.125423	INCLUDED
Nepal	Province 5 (Lumbini)	Sex Ratio at Birth	2001	Demographic and Health Survey	Full Birth Histories	8	1988	858.028	819.985	1686	1.04639	0.0959762	INCLUDED
Nepal	Province 5 (Lumbini)	Sex Ratio at Birth	2001	Demographic and Health Survey	Full Birth Histories	10	1997	1143.45	1215.51	2330	0.940715	0.0899642	INCLUDED
Nepal	Province 6 (Karnali)	Sex Ratio at Birth	2001	Demographic and Health Survey	Full Birth Histories	1	1967.5	0.577377	0	1		0	EXCLUDED
Nepal	Province 6 (Karnali)	Sex Ratio at Birth	2001	Demographic and Health Survey	Full Birth Histories	6	1972	25.2738	27.006	49	0.935861	0.690799	EXCLUDED
Nepal	Province 6 (Karnali)	Sex Ratio at Birth	2001	Demographic and Health Survey	Full Birth Histories	10	1980	215.531	200.958	352	1.07252	0.178856	INCLUDED
Nepal	Province 6 (Karnali)	Sex Ratio at Birth	2001	Demographic and Health Survey	Full Birth Histories	7	1988.5	292.468	309.622	509	0.944598	0.128843	INCLUDED
Nepal	Province 6 (Karnali)	Sex Ratio at Birth	2001	Demographic and Health Survey	Full Birth Histories	10	1997	580.75	548.23	892	1.05932	0.120611	INCLUDED
Nepal	Province 7 (Sudurpashchim)	Sex Ratio at Birth	2001	Demographic and Health Survey	Full Birth Histories	4	1969	12.8319	7.53849	38	1.70218	0.75329	EXCLUDED
Nepal	Province 7 (Sudurpashchim)	Sex Ratio at Birth	2001	Demographic and Health Survey	Full Birth Histories	10	1976	186.555	185.435	692	1.00604	0.180977	INCLUDED
Nepal	Province 7 (Sudurpashchim)	Sex Ratio at Birth	2001	Demographic and Health Survey	Full Birth Histories	9	1985.5	495.656	464.023	1773	1.06817	0.112566	INCLUDED
Nepal	Province 7 (Sudurpashchim)	Sex Ratio at Birth	2001	Demographic and Health Survey	Full Birth Histories	6	1993	442.242	435.25	1599	1.01607	0.1147	INCLUDED
Nepal	Province 7 (Sudurpashchim)	Sex Ratio at Birth	2001	Demographic and Health Survey	Full Birth Histories	6	1999	413.287	399.593	1467	1.03427	0.116872	INCLUDED
Nepal	Province 1	Sex Ratio at Birth	2006	Demographic and Health Survey	Full Birth Histories	10	1975	85.5731	66.1029	144	1.29454	0.36448	EXCLUDED
Nepal	Province 1	Sex Ratio at Birth	2006	Demographic and Health Survey	Full Birth Histories	10	1985	537.229	525.588	1133	1.02215	0.153223	INCLUDED
Nepal	Province 1	Sex Ratio at Birth	2006	Demographic and Health Survey	Full Birth Histories	10	1995	888.522	870.804	1929	1.02035	0.113437	INCLUDED
Nepal	Province 1	Sex Ratio at Birth	2006	Demographic and Health Survey	Full Birth Histories	7	2003.5	583.276	565.469	1323	1.03149	0.107984	INCLUDED
Nepal	Province 2	Sex Ratio at Birth	2006	Demographic and Health Survey	Full Birth Histories	4	1975	41.527	33.692	58	1.23255	0.573748	EXCLUDED
Nepal	Province 2	Sex Ratio at Birth	2006	Demographic and Health Survey	Full Birth Histories	10	1982	580.328	536.29	841	1.08212	0.142569	INCLUDED
Nepal	Province 2	Sex Ratio at Birth	2006	Demographic and Health Survey	Full Birth Histories	10	1992	991.057	1015.72	1537	0.975717	0.126936	INCLUDED
Nepal	Province 2	Sex Ratio at Birth	2006	Demographic and Health Survey	Full Birth Histories	10	2002	1127.93	1168.07	1817	0.965633	0.109977	INCLUDED
Nepal	Province 3 (Bagmati)	Sex Ratio at Birth	2006	Demographic and Health Survey	Full Birth Histories	5	1974.5	24.3217	32.7502	38	0.742643	0.620576	EXCLUDED
Nepal	Province 3 (Bagmati)	Sex Ratio at Birth	2006	Demographic and Health Survey	Full Birth Histories	10	1982	450.088	384.15	677	1.17164	0.160974	INCLUDED
Nepal	Province 3 (Bagmati)	Sex Ratio at Birth	2006	Demographic and Health Survey	Full Birth Histories	10	1992	961.862	978.274	1578	0.983223	0.103019	INCLUDED
Nepal	Province 3 (Bagmati)	Sex Ratio at Birth	2006	Demographic and Health Survey	Full Birth Histories	10	2002	915.673	815.274	1427	1.12315	0.104911	INCLUDED
Nepal	Province 4 (Gandaki)	Sex Ratio at Birth	2006	Demographic and Health Survey	Full Birth Histories	6	1974	23.9696	23.1847	27	1.03385	0.699819	EXCLUDED
Nepal	Province 4 (Gandaki)	Sex Ratio at Birth	2006	Demographic and Health Survey	Full Birth Histories	10	1982	197.947	188.091	334	1.0524	0.203028	INCLUDED
Nepal	Province 4 (Gandaki)	Sex Ratio at Birth	2006	Demographic and Health Survey	Full Birth Histories	10	1992	446.881	410.269	702	1.08924	0.154268	INCLUDED
Nepal	Province 4 (Gandaki)	Sex Ratio at Birth	2006	Demographic and Health Survey	Full Birth Histories	10	2002	487.304	442.159	732	1.1021	0.162881	INCLUDED
Nepal	Province 5 (Lumbini)	Sex Ratio at Birth	2006	Demographic and Health Survey	Full Birth Histories	7	1973.5	19.3736	24.2944	60	0.797452	0.613271	EXCLUDED
Nepal	Province 5 (Lumbini)	Sex Ratio at Birth	2006	Demographic and Health Survey	Full Birth Histories	10	1982	348.033	326.43	854	1.06618	0.157656	INCLUDED
Nepal	Province 5 (Lumbini)	Sex Ratio at Birth	2006	Demographic and Health Survey	Full Birth Histories	10	1992	898.193	894.334	2183	1.00431	0.0999401	INCLUDED
Nepal	Province 5 (Lumbini)	Sex Ratio at Birth	2006	Demographic and Health Survey	Full Birth Histories	10	2002	949.092	892.403	2254	1.06352	0.0892153	INCLUDED
Nepal	Province 6 (Karnali)	Sex Ratio at Birth	2006	Demographic and Health Survey	Full Birth Histories	1	1971.5	2.82553	0	1		0	EXCLUDED
Nepal	Province 6 (Karnali)	Sex Ratio at Birth	2006	Demographic and Health Survey	Full Birth Histories	3	1975.5	6.03562	2.69977	9	2.23561	1.57619	EXCLUDED
Nepal	Province 6 (Karnali)	Sex Ratio at Birth	2006	Demographic and Health Survey	Full Birth Histories	10	1982	145.716	120.99	338	1.20436	0.284178	INCLUDED
Nepal	Province 6 (Karnali)	Sex Ratio at Birth	2006	Demographic and Health Survey	Full Birth Histories	10	1992	334.377	321.055	862	1.04149	0.150818	INCLUDED
Nepal	Province 6 (Karnali)	Sex Ratio at Birth	2006	Demographic and Health Survey	Full Birth Histories	10	2002	345.979	335.412	979	1.03151	0.183532	INCLUDED
Nepal	Province 7 (Sudurpashchim)	Sex Ratio at Birth	2006	Demographic and Health Survey	Full Birth Histories	9	1974.5	70.945	29.4368	105	2.41008	0.786189	EXCLUDED
Nepal	Province 7 (Sudurpashchim)	Sex Ratio at Birth	2006	Demographic and Health Survey	Full Birth Histories	10	1984	416.994	455.425	909	0.915614	0.179177	INCLUDED
Nepal	Province 7 (Sudurpashchim)	Sex Ratio at Birth	2006	Demographic and Health Survey	Full Birth Histories	8	1993	645.853	714.765	1504	0.903588	0.104474	INCLUDED
Nepal	Province 7 (Sudurpashchim)	Sex Ratio at Birth	2006	Demographic and Health Survey	Full Birth Histories	10	2002	906.992	732.115	2039	1.23887	0.273817	INCLUDED
Nepal	Province 1	Sex Ratio at Birth	2011	Demographic and Health Survey	Full Birth Histories	9	1981.5	88.6767	113.441	226	0.781698	0.308492	EXCLUDED
Nepal	Province 1	Sex Ratio at Birth	2011	Demographic and Health Survey	Full Birth Histories	8	1990	595.33	569.493	1168	1.04537	0.109211	INCLUDED
Nepal	Province 1	Sex Ratio at Birth	2011	Demographic and Health Survey	Full Birth Histories	8	1998	927.714	858.391	1828	1.08076	0.0948031	INCLUDED
Nepal	Province 1	Sex Ratio at Birth	2011	Demographic and Health Survey	Full Birth Histories	10	2007	1109.22	1081.45	2193	1.02567	0.0884547	INCLUDED
Nepal	Province 2	Sex Ratio at Birth	2011	Demographic and Health Survey	Full Birth Histories	1	1976.5	0.670346	0	1		0	EXCLUDED
Nepal	Province 2	Sex Ratio at Birth	2011	Demographic and Health Survey	Full Birth Histories	5	1980.5	44.5302	35.7492	44	1.24563	0.595886	EXCLUDED
Nepal	Province 2	Sex Ratio at Birth	2011	Demographic and Health Survey	Full Birth Histories	10	1988	573.829	575.366	563	0.997328	0.167392	INCLUDED
Nepal	Province 2	Sex Ratio at Birth	2011	Demographic and Health Survey	Full Birth Histories	10	1998	1105	1067.99	1069	1.03466	0.124513	INCLUDED
Nepal	Province 2	Sex Ratio at Birth	2011	Demographic and Health Survey	Full Birth Histories	9	2007.5	925.424	903.798	891	1.02393	0.0936392	INCLUDED
Nepal	Province 3 (Bagmati)	Sex Ratio at Birth	2011	Demographic and Health Survey	Full Birth Histories	6	1979	27.451	35.0088	53	0.784117	0.672074	EXCLUDED
Nepal	Province 3 (Bagmati)	Sex Ratio at Birth	2011	Demographic and Health Survey	Full Birth Histories	10	1987	440.928	437.37	808	1.00813	0.139185	INCLUDED
Nepal	Province 3 (Bagmati)	Sex Ratio at Birth	2011	Demographic and Health Survey	Full Birth Histories	10	1997	999.501	944.465	1794	1.05827	0.096396	INCLUDED
Nepal	Province 3 (Bagmati)	Sex Ratio at Birth	2011	Demographic and Health Survey	Full Birth Histories	10	2007	760.451	728.866	1376	1.04333	0.130789	INCLUDED
Nepal	Province 4 (Gandaki)	Sex Ratio at Birth	2011	Demographic and Health Survey	Full Birth Histories	6	1979	17.2894	18.2034	26	0.949787	0.608636	EXCLUDED
Nepal	Province 4 (Gandaki)	Sex Ratio at Birth	2011	Demographic and Health Survey	Full Birth Histories	10	1987	304.784	237.52	402	1.28319	0.17745	INCLUDED
Nepal	Province 4 (Gandaki)	Sex Ratio at Birth	2011	Demographic and Health Survey	Full Birth Histories	10	1997	555.062	487.027	782	1.13969	0.14058	INCLUDED
Nepal	Province 4 (Gandaki)	Sex Ratio at Birth	2011	Demographic and Health Survey	Full Birth Histories	10	2007	406.692	420.364	615	0.967476	0.148359	INCLUDED
Nepal	Province 5 (Lumbini)	Sex Ratio at Birth	2011	Demographic and Health Survey	Full Birth Histories	1	1973.5	0	0.847478	1		0	EXCLUDED
Nepal	Province 5 (Lumbini)	Sex Ratio at Birth	2011	Demographic and Health Survey	Full Birth Histories	7	1980.5	82.94	66.8442	167	1.2408	0.307937	EXCLUDED
Nepal	Province 5 (Lumbini)	Sex Ratio at Birth	2011	Demographic and Health Survey	Full Birth Histories	10	1989	601.282	571.31	1306	1.05246	0.119802	INCLUDED
Nepal	Province 5 (Lumbini)	Sex Ratio at Birth	2011	Demographic and Health Survey	Full Birth Histories	8	1998	906.24	823.979	1915	1.09983	0.0972412	INCLUDED
Nepal	Province 5 (Lumbini)	Sex Ratio at Birth	2011	Demographic and Health Survey	Full Birth Histories	10	2007	997.23	844.839	2061	1.18038	0.0967591	INCLUDED
Nepal	Province 6 (Karnali)	Sex Ratio at Birth	2011	Demographic and Health Survey	Full Birth Histories	1	1976.5	0.800293	0	1		0	EXCLUDED
Nepal	Province 6 (Karnali)	Sex Ratio at Birth	2011	Demographic and Health Survey	Full Birth Histories	2	1981	1.30867	2.64314	6	0.495118	1.88256	EXCLUDED
Nepal	Province 6 (Karnali)	Sex Ratio at Birth	2011	Demographic and Health Survey	Full Birth Histories	10	1987	116.55	122.766	376	0.949369	0.224968	INCLUDED
Nepal	Province 6 (Karnali)	Sex Ratio at Birth	2011	Demographic and Health Survey	Full Birth Histories	10	1997	340.11	290.241	973	1.17182	0.151726	INCLUDED
Nepal	Province 6 (Karnali)	Sex Ratio at Birth	2011	Demographic and Health Survey	Full Birth Histories	10	2007	388.3	328.814	1113	1.18091	0.13691	INCLUDED
Nepal	Province 7 (Sudurpashchim)	Sex Ratio at Birth	2011	Demographic and Health Survey	Full Birth Histories	8	1979	33.5839	14.0047	78	2.39804	0.711109	EXCLUDED
Nepal	Province 7 (Sudurpashchim)	Sex Ratio at Birth	2011	Demographic and Health Survey	Full Birth Histories	10	1988	290.695	299.289	976	0.971285	0.161233	INCLUDED
Nepal	Province 7 (Sudurpashchim)	Sex Ratio at Birth	2011	Demographic and Health Survey	Full Birth Histories	10	1998	628.541	604.803	2071	1.03925	0.120172	INCLUDED
Nepal	Province 7 (Sudurpashchim)	Sex Ratio at Birth	2011	Demographic and Health Survey	Full Birth Histories	9	2007.5	560.102	515.426	1732	1.08668	0.108037	INCLUDED
Nepal	Province 1	Sex Ratio at Birth	2016	Demographic and Health Survey	Full Birth Histories	1	1979.5	0.274377	0	1		0	EXCLUDED
Nepal	Province 1	Sex Ratio at Birth	2016	Demographic and Health Survey	Full Birth Histories	1	1981.5	0	0.274377	1		0	EXCLUDED
Nepal	Province 1	Sex Ratio at Birth	2016	Demographic and Health Survey	Full Birth Histories	4	1985	18.516	19.8354	34	0.933486	0.744407	EXCLUDED
Nepal	Province 1	Sex Ratio at Birth	2016	Demographic and Health Survey	Full Birth Histories	10	1992	382.39	369.166	642	1.03582	0.155145	INCLUDED
Nepal	Province 1	Sex Ratio at Birth	2016	Demographic and Health Survey	Full Birth Histories	10	2002	838.601	735.376	1327	1.14037	0.116998	INCLUDED
Nepal	Province 1	Sex Ratio at Birth	2016	Demographic and Health Survey	Full Birth Histories	10	2012	805.885	712.475	1271	1.13111	0.102164	INCLUDED
Nepal	Province 2	Sex Ratio at Birth	2016	Demographic and Health Survey	Full Birth Histories	7	1985.5	63.2465	60.2298	111	1.05009	0.399224	EXCLUDED
Nepal	Province 2	Sex Ratio at Birth	2016	Demographic and Health Survey	Full Birth Histories	10	1994	747.042	687.063	1200	1.0873	0.105484	INCLUDED
Nepal	Province 2	Sex Ratio at Birth	2016	Demographic and Health Survey	Full Birth Histories	9	2003.5	1216	1153.81	1912	1.05389	0.0891017	INCLUDED
Nepal	Province 2	Sex Ratio at Birth	2016	Demographic and Health Survey	Full Birth Histories	9	2012.5	1254.28	1188.27	1930	1.05555	0.0872349	INCLUDED
Nepal	Province 3 (Bagmati)	Sex Ratio at Birth	2016	Demographic and Health Survey	Full Birth Histories	6	1984	25.6506	44.6898	44	0.573971	0.616567	EXCLUDED
Nepal	Province 3 (Bagmati)	Sex Ratio at Birth	2016	Demographic and Health Survey	Full Birth Histories	10	1992	495.055	518.876	636	0.95409	0.14696	INCLUDED
Nepal	Province 3 (Bagmati)	Sex Ratio at Birth	2016	Demographic and Health Survey	Full Birth Histories	10	2002	828.19	812.62	1081	1.01916	0.111164	INCLUDED
Nepal	Province 3 (Bagmati)	Sex Ratio at Birth	2016	Demographic and Health Survey	Full Birth Histories	10	2012	735.351	748.809	964	0.982027	0.141447	INCLUDED
Nepal	Province 4 (Gandaki)	Sex Ratio at Birth	2016	Demographic and Health Survey	Full Birth Histories	4	1985	13.9188	15.2984	38	0.909819	0.734688	EXCLUDED
Nepal	Province 4 (Gandaki)	Sex Ratio at Birth	2016	Demographic and Health Survey	Full Birth Histories	10	1992	274.477	229.744	662	1.19471	0.178673	INCLUDED
Nepal	Province 4 (Gandaki)	Sex Ratio at Birth	2016	Demographic and Health Survey	Full Birth Histories	10	2002	465.213	435.07	1151	1.06928	0.129383	INCLUDED
Nepal	Province 4 (Gandaki)	Sex Ratio at Birth	2016	Demographic and Health Survey	Full Birth Histories	10	2012	381.282	367.777	961	1.03672	0.137831	INCLUDED
Nepal	Province 5 (Lumbini)	Sex Ratio at Birth	2016	Demographic and Health Survey	Full Birth Histories	6	1985	36.8265	25.883	63	1.42281	0.546888	EXCLUDED
Nepal	Province 5 (Lumbini)	Sex Ratio at Birth	2016	Demographic and Health Survey	Full Birth Histories	10	1993	495.71	489.817	891	1.01203	0.12685	INCLUDED
Nepal	Province 5 (Lumbini)	Sex Ratio at Birth	2016	Demographic and Health Survey	Full Birth Histories	10	2003	950.621	931.785	1672	1.02022	0.0963836	INCLUDED
Nepal	Province 5 (Lumbini)	Sex Ratio at Birth	2016	Demographic and Health Survey	Full Birth Histories	9	2012.5	835.069	746.062	1413	1.1193	0.0973549	INCLUDED
Nepal	Province 6 (Karnali)	Sex Ratio at Birth	2016	Demographic and Health Survey	Full Birth Histories	6	1984	10.7342	9.42813	45	1.13853	0.795243	EXCLUDED
Nepal	Province 6 (Karnali)	Sex Ratio at Birth	2016	Demographic and Health Survey	Full Birth Histories	10	1992	149.006	138.182	678	1.07833	0.206525	INCLUDED
Nepal	Province 6 (Karnali)	Sex Ratio at Birth	2016	Demographic and Health Survey	Full Birth Histories	10	2002	359.797	345.552	1651	1.04122	0.131857	INCLUDED
Nepal	Province 6 (Karnali)	Sex Ratio at Birth	2016	Demographic and Health Survey	Full Birth Histories	10	2012	372.455	351.277	1655	1.06029	0.125281	INCLUDED
Nepal	Province 7 (Sudurpashchim)	Sex Ratio at Birth	2016	Demographic and Health Survey	Full Birth Histories	1	1979.5	0.329502	0	1		0	EXCLUDED
Nepal	Province 7 (Sudurpashchim)	Sex Ratio at Birth	2016	Demographic and Health Survey	Full Birth Histories	8	1985	38.9122	18.5229	98	2.10076	0.531072	EXCLUDED
Nepal	Province 7 (Sudurpashchim)	Sex Ratio at Birth	2016	Demographic and Health Survey	Full Birth Histories	10	1994	328.206	298.499	1022	1.09952	0.137722	INCLUDED
Nepal	Province 7 (Sudurpashchim)	Sex Ratio at Birth	2016	Demographic and Health Survey	Full Birth Histories	8	2003	467.115	423.636	1399	1.10263	0.113625	INCLUDED
Nepal	Province 7 (Sudurpashchim)	Sex Ratio at Birth	2016	Demographic and Health Survey	Full Birth Histories	10	2012	488.008	453.733	1474	1.07554	0.121028	INCLUDED
Nepal	Province 1	Sex Ratio at Birth	2011	Census	Birth Histories last 12 months	1	2010.5	28325.8	23519.1	7728	1.20437	0.131323	INCLUDED
Nepal	Province 2	Sex Ratio at Birth	2011	Census	Birth Histories last 12 months	1	2010.5	24633.4	19942.4	7371	1.23523	0.131323	INCLUDED
Nepal	Province 3 (Bagmati)	Sex Ratio at Birth	2011	Census	Birth Histories last 12 months	1	2010.5	29841.1	23813.6	7888	1.25311	0.131323	INCLUDED
Nepal	Province 4 (Gandaki)	Sex Ratio at Birth	2011	Census	Birth Histories last 12 months	1	2010.5	13256.9	10995.9	4187	1.20562	0.131323	INCLUDED
Nepal	Province 5 (Lumbini)	Sex Ratio at Birth	2011	Census	Birth Histories last 12 months	1	2010.5	29465.6	24196	7584	1.21779	0.131323	INCLUDED
Nepal	Province 6 (Karnali)	Sex Ratio at Birth	2011	Census	Birth Histories last 12 months	1	2010.5	14289.7	12194.9	6138	1.17178	0.131323	INCLUDED
Nepal	Province 7 (Sudurpashchim)	Sex Ratio at Birth	2011	Census	Birth Histories last 12 months	1	2010.5	20485.6	16556.9	5945	1.23729	0.131323	INCLUDED
