# Supplementary material for: Estimation and probabilistic projection of levels and trends in the sex ratio at birth in seven provinces of Nepal from 1980 to 2050: a Bayesian modeling approach
Source: BMC Public Health. 2022 Feb 19;22:358. doi: 10.1186/s12889-022-12693-0 (PMC8858562; doi:10.1186/s12889-022-12693-0)
Supplement: Supplementary file 3 — Additional file 3. SRB estimates by Nepal province from 1980 to 2016. DOI: https://doi.org/10.6084/m9.figshare.18771695 [86]. [file 12889_2022_12693_MOESM3_ESM.xlsx]

## Sheet: SRB Vietnam region estimates
Sex Ratio at Birth Estimates by Nepal Province from 1980 to 2016 (ratio of male to female live births)
﻿Estimation and probabilistic projection of levels and trends in the sex ratio at birth in seven provinces of Nepal from 1980 to 2050: a Bayesian modeling approach
Note: Province names are in brackets if available as of Jan 2022.
Nepal.Province.Name	Indicator	Reference.Year	Quantile	Model.Estimate
Province 1	Sex Ratio at Birth	1980	2.5 percentile	1.03272
Province 1	Sex Ratio at Birth	1980	Median	1.04952
Province 1	Sex Ratio at Birth	1980	97.5 percentile	1.06719
Province 1	Sex Ratio at Birth	1981	2.5 percentile	1.03261
Province 1	Sex Ratio at Birth	1981	Median	1.04954
Province 1	Sex Ratio at Birth	1981	97.5 percentile	1.06728
Province 1	Sex Ratio at Birth	1982	2.5 percentile	1.03274
Province 1	Sex Ratio at Birth	1982	Median	1.04961
Province 1	Sex Ratio at Birth	1982	97.5 percentile	1.06714
Province 1	Sex Ratio at Birth	1983	2.5 percentile	1.03263
Province 1	Sex Ratio at Birth	1983	Median	1.04974
Province 1	Sex Ratio at Birth	1983	97.5 percentile	1.06701
Province 1	Sex Ratio at Birth	1984	2.5 percentile	1.03255
Province 1	Sex Ratio at Birth	1984	Median	1.04977
Province 1	Sex Ratio at Birth	1984	97.5 percentile	1.06723
Province 1	Sex Ratio at Birth	1985	2.5 percentile	1.03264
Province 1	Sex Ratio at Birth	1985	Median	1.04967
Province 1	Sex Ratio at Birth	1985	97.5 percentile	1.06742
Province 1	Sex Ratio at Birth	1986	2.5 percentile	1.03289
Province 1	Sex Ratio at Birth	1986	Median	1.0497
Province 1	Sex Ratio at Birth	1986	97.5 percentile	1.0675
Province 1	Sex Ratio at Birth	1987	2.5 percentile	1.03287
Province 1	Sex Ratio at Birth	1987	Median	1.04969
Province 1	Sex Ratio at Birth	1987	97.5 percentile	1.0674
Province 1	Sex Ratio at Birth	1988	2.5 percentile	1.03303
Province 1	Sex Ratio at Birth	1988	Median	1.04973
Province 1	Sex Ratio at Birth	1988	97.5 percentile	1.06725
Province 1	Sex Ratio at Birth	1989	2.5 percentile	1.03297
Province 1	Sex Ratio at Birth	1989	Median	1.04976
Province 1	Sex Ratio at Birth	1989	97.5 percentile	1.06717
Province 1	Sex Ratio at Birth	1990	2.5 percentile	1.03347
Province 1	Sex Ratio at Birth	1990	Median	1.0498
Province 1	Sex Ratio at Birth	1990	97.5 percentile	1.06691
Province 1	Sex Ratio at Birth	1991	2.5 percentile	1.03384
Province 1	Sex Ratio at Birth	1991	Median	1.04994
Province 1	Sex Ratio at Birth	1991	97.5 percentile	1.06706
Province 1	Sex Ratio at Birth	1992	2.5 percentile	1.03352
Province 1	Sex Ratio at Birth	1992	Median	1.04966
Province 1	Sex Ratio at Birth	1992	97.5 percentile	1.06671
Province 1	Sex Ratio at Birth	1993	2.5 percentile	1.03312
Province 1	Sex Ratio at Birth	1993	Median	1.04939
Province 1	Sex Ratio at Birth	1993	97.5 percentile	1.0664
Province 1	Sex Ratio at Birth	1994	2.5 percentile	1.03265
Province 1	Sex Ratio at Birth	1994	Median	1.04909
Province 1	Sex Ratio at Birth	1994	97.5 percentile	1.06612
Province 1	Sex Ratio at Birth	1995	2.5 percentile	1.03243
Province 1	Sex Ratio at Birth	1995	Median	1.04883
Province 1	Sex Ratio at Birth	1995	97.5 percentile	1.06571
Province 1	Sex Ratio at Birth	1996	2.5 percentile	1.03226
Province 1	Sex Ratio at Birth	1996	Median	1.0487
Province 1	Sex Ratio at Birth	1996	97.5 percentile	1.06566
Province 1	Sex Ratio at Birth	1997	2.5 percentile	1.03217
Province 1	Sex Ratio at Birth	1997	Median	1.04854
Province 1	Sex Ratio at Birth	1997	97.5 percentile	1.06611
Province 1	Sex Ratio at Birth	1998	2.5 percentile	1.0322
Province 1	Sex Ratio at Birth	1998	Median	1.0485
Province 1	Sex Ratio at Birth	1998	97.5 percentile	1.0662
Province 1	Sex Ratio at Birth	1999	2.5 percentile	1.03263
Province 1	Sex Ratio at Birth	1999	Median	1.04899
Province 1	Sex Ratio at Birth	1999	97.5 percentile	1.06774
Province 1	Sex Ratio at Birth	2000	2.5 percentile	1.03305
Province 1	Sex Ratio at Birth	2000	Median	1.04958
Province 1	Sex Ratio at Birth	2000	97.5 percentile	1.07008
Province 1	Sex Ratio at Birth	2001	2.5 percentile	1.03365
Province 1	Sex Ratio at Birth	2001	Median	1.05029
Province 1	Sex Ratio at Birth	2001	97.5 percentile	1.07351
Province 1	Sex Ratio at Birth	2002	2.5 percentile	1.03435
Province 1	Sex Ratio at Birth	2002	Median	1.05118
Province 1	Sex Ratio at Birth	2002	97.5 percentile	1.07825
Province 1	Sex Ratio at Birth	2003	2.5 percentile	1.03455
Province 1	Sex Ratio at Birth	2003	Median	1.05198
Province 1	Sex Ratio at Birth	2003	97.5 percentile	1.08232
Province 1	Sex Ratio at Birth	2004	2.5 percentile	1.03485
Province 1	Sex Ratio at Birth	2004	Median	1.05295
Province 1	Sex Ratio at Birth	2004	97.5 percentile	1.08779
Province 1	Sex Ratio at Birth	2005	2.5 percentile	1.03512
Province 1	Sex Ratio at Birth	2005	Median	1.05405
Province 1	Sex Ratio at Birth	2005	97.5 percentile	1.09249
Province 1	Sex Ratio at Birth	2006	2.5 percentile	1.0357
Province 1	Sex Ratio at Birth	2006	Median	1.05525
Province 1	Sex Ratio at Birth	2006	97.5 percentile	1.09704
Province 1	Sex Ratio at Birth	2007	2.5 percentile	1.03643
Province 1	Sex Ratio at Birth	2007	Median	1.05674
Province 1	Sex Ratio at Birth	2007	97.5 percentile	1.10138
Province 1	Sex Ratio at Birth	2008	2.5 percentile	1.03712
Province 1	Sex Ratio at Birth	2008	Median	1.05887
Province 1	Sex Ratio at Birth	2008	97.5 percentile	1.10575
Province 1	Sex Ratio at Birth	2009	2.5 percentile	1.03799
Province 1	Sex Ratio at Birth	2009	Median	1.06128
Province 1	Sex Ratio at Birth	2009	97.5 percentile	1.11015
Province 1	Sex Ratio at Birth	2010	2.5 percentile	1.03885
Province 1	Sex Ratio at Birth	2010	Median	1.06395
Province 1	Sex Ratio at Birth	2010	97.5 percentile	1.11352
Province 1	Sex Ratio at Birth	2011	2.5 percentile	1.03917
Province 1	Sex Ratio at Birth	2011	Median	1.06678
Province 1	Sex Ratio at Birth	2011	97.5 percentile	1.11594
Province 1	Sex Ratio at Birth	2012	2.5 percentile	1.03991
Province 1	Sex Ratio at Birth	2012	Median	1.07021
Province 1	Sex Ratio at Birth	2012	97.5 percentile	1.11807
Province 1	Sex Ratio at Birth	2013	2.5 percentile	1.03989
Province 1	Sex Ratio at Birth	2013	Median	1.07406
Province 1	Sex Ratio at Birth	2013	97.5 percentile	1.11986
Province 1	Sex Ratio at Birth	2014	2.5 percentile	1.03961
Province 1	Sex Ratio at Birth	2014	Median	1.07823
Province 1	Sex Ratio at Birth	2014	97.5 percentile	1.12089
Province 1	Sex Ratio at Birth	2015	2.5 percentile	1.03943
Province 1	Sex Ratio at Birth	2015	Median	1.08264
Province 1	Sex Ratio at Birth	2015	97.5 percentile	1.12223
Province 1	Sex Ratio at Birth	2016	2.5 percentile	1.03936
Province 1	Sex Ratio at Birth	2016	Median	1.08691
Province 1	Sex Ratio at Birth	2016	97.5 percentile	1.12332
Province 2	Sex Ratio at Birth	1980	2.5 percentile	1.03285
Province 2	Sex Ratio at Birth	1980	Median	1.04932
Province 2	Sex Ratio at Birth	1980	97.5 percentile	1.06664
Province 2	Sex Ratio at Birth	1981	2.5 percentile	1.03294
Province 2	Sex Ratio at Birth	1981	Median	1.04935
Province 2	Sex Ratio at Birth	1981	97.5 percentile	1.06651
Province 2	Sex Ratio at Birth	1982	2.5 percentile	1.03288
Province 2	Sex Ratio at Birth	1982	Median	1.04919
Province 2	Sex Ratio at Birth	1982	97.5 percentile	1.06646
Province 2	Sex Ratio at Birth	1983	2.5 percentile	1.0325
Province 2	Sex Ratio at Birth	1983	Median	1.04909
Province 2	Sex Ratio at Birth	1983	97.5 percentile	1.0661
Province 2	Sex Ratio at Birth	1984	2.5 percentile	1.03267
Province 2	Sex Ratio at Birth	1984	Median	1.04889
Province 2	Sex Ratio at Birth	1984	97.5 percentile	1.06552
Province 2	Sex Ratio at Birth	1985	2.5 percentile	1.03275
Province 2	Sex Ratio at Birth	1985	Median	1.04869
Province 2	Sex Ratio at Birth	1985	97.5 percentile	1.06518
Province 2	Sex Ratio at Birth	1986	2.5 percentile	1.03255
Province 2	Sex Ratio at Birth	1986	Median	1.04851
Province 2	Sex Ratio at Birth	1986	97.5 percentile	1.06475
Province 2	Sex Ratio at Birth	1987	2.5 percentile	1.03244
Province 2	Sex Ratio at Birth	1987	Median	1.04833
Province 2	Sex Ratio at Birth	1987	97.5 percentile	1.06444
Province 2	Sex Ratio at Birth	1988	2.5 percentile	1.03238
Province 2	Sex Ratio at Birth	1988	Median	1.04822
Province 2	Sex Ratio at Birth	1988	97.5 percentile	1.06443
Province 2	Sex Ratio at Birth	1989	2.5 percentile	1.0322
Province 2	Sex Ratio at Birth	1989	Median	1.04802
Province 2	Sex Ratio at Birth	1989	97.5 percentile	1.06443
Province 2	Sex Ratio at Birth	1990	2.5 percentile	1.03188
Province 2	Sex Ratio at Birth	1990	Median	1.04788
Province 2	Sex Ratio at Birth	1990	97.5 percentile	1.06435
Province 2	Sex Ratio at Birth	1991	2.5 percentile	1.03181
Province 2	Sex Ratio at Birth	1991	Median	1.04761
Province 2	Sex Ratio at Birth	1991	97.5 percentile	1.06397
Province 2	Sex Ratio at Birth	1992	2.5 percentile	1.03179
Province 2	Sex Ratio at Birth	1992	Median	1.04759
Province 2	Sex Ratio at Birth	1992	97.5 percentile	1.0639
Province 2	Sex Ratio at Birth	1993	2.5 percentile	1.03159
Province 2	Sex Ratio at Birth	1993	Median	1.04772
Province 2	Sex Ratio at Birth	1993	97.5 percentile	1.06399
Province 2	Sex Ratio at Birth	1994	2.5 percentile	1.03167
Province 2	Sex Ratio at Birth	1994	Median	1.04782
Province 2	Sex Ratio at Birth	1994	97.5 percentile	1.06406
Province 2	Sex Ratio at Birth	1995	2.5 percentile	1.03158
Province 2	Sex Ratio at Birth	1995	Median	1.04769
Province 2	Sex Ratio at Birth	1995	97.5 percentile	1.06385
Province 2	Sex Ratio at Birth	1996	2.5 percentile	1.03135
Province 2	Sex Ratio at Birth	1996	Median	1.0475
Province 2	Sex Ratio at Birth	1996	97.5 percentile	1.06397
Province 2	Sex Ratio at Birth	1997	2.5 percentile	1.03138
Province 2	Sex Ratio at Birth	1997	Median	1.04725
Province 2	Sex Ratio at Birth	1997	97.5 percentile	1.06365
Province 2	Sex Ratio at Birth	1998	2.5 percentile	1.0311
Province 2	Sex Ratio at Birth	1998	Median	1.04707
Province 2	Sex Ratio at Birth	1998	97.5 percentile	1.06334
Province 2	Sex Ratio at Birth	1999	2.5 percentile	1.03093
Province 2	Sex Ratio at Birth	1999	Median	1.04684
Province 2	Sex Ratio at Birth	1999	97.5 percentile	1.06312
Province 2	Sex Ratio at Birth	2000	2.5 percentile	1.0312
Province 2	Sex Ratio at Birth	2000	Median	1.04719
Province 2	Sex Ratio at Birth	2000	97.5 percentile	1.06391
Province 2	Sex Ratio at Birth	2001	2.5 percentile	1.03149
Province 2	Sex Ratio at Birth	2001	Median	1.04745
Province 2	Sex Ratio at Birth	2001	97.5 percentile	1.06426
Province 2	Sex Ratio at Birth	2002	2.5 percentile	1.03192
Province 2	Sex Ratio at Birth	2002	Median	1.04776
Province 2	Sex Ratio at Birth	2002	97.5 percentile	1.06474
Province 2	Sex Ratio at Birth	2003	2.5 percentile	1.03232
Province 2	Sex Ratio at Birth	2003	Median	1.04824
Province 2	Sex Ratio at Birth	2003	97.5 percentile	1.06575
Province 2	Sex Ratio at Birth	2004	2.5 percentile	1.03261
Province 2	Sex Ratio at Birth	2004	Median	1.04868
Province 2	Sex Ratio at Birth	2004	97.5 percentile	1.06671
Province 2	Sex Ratio at Birth	2005	2.5 percentile	1.03289
Province 2	Sex Ratio at Birth	2005	Median	1.04918
Province 2	Sex Ratio at Birth	2005	97.5 percentile	1.0683
Province 2	Sex Ratio at Birth	2006	2.5 percentile	1.03322
Province 2	Sex Ratio at Birth	2006	Median	1.04968
Province 2	Sex Ratio at Birth	2006	97.5 percentile	1.07042
Province 2	Sex Ratio at Birth	2007	2.5 percentile	1.0336
Province 2	Sex Ratio at Birth	2007	Median	1.0501
Province 2	Sex Ratio at Birth	2007	97.5 percentile	1.07369
Province 2	Sex Ratio at Birth	2008	2.5 percentile	1.03417
Province 2	Sex Ratio at Birth	2008	Median	1.05083
Province 2	Sex Ratio at Birth	2008	97.5 percentile	1.07799
Province 2	Sex Ratio at Birth	2009	2.5 percentile	1.03495
Province 2	Sex Ratio at Birth	2009	Median	1.05157
Province 2	Sex Ratio at Birth	2009	97.5 percentile	1.08241
Province 2	Sex Ratio at Birth	2010	2.5 percentile	1.03549
Province 2	Sex Ratio at Birth	2010	Median	1.05223
Province 2	Sex Ratio at Birth	2010	97.5 percentile	1.08795
Province 2	Sex Ratio at Birth	2011	2.5 percentile	1.03516
Province 2	Sex Ratio at Birth	2011	Median	1.05229
Province 2	Sex Ratio at Birth	2011	97.5 percentile	1.09223
Province 2	Sex Ratio at Birth	2012	2.5 percentile	1.03493
Province 2	Sex Ratio at Birth	2012	Median	1.05238
Province 2	Sex Ratio at Birth	2012	97.5 percentile	1.09648
Province 2	Sex Ratio at Birth	2013	2.5 percentile	1.03489
Province 2	Sex Ratio at Birth	2013	Median	1.05248
Province 2	Sex Ratio at Birth	2013	97.5 percentile	1.10089
Province 2	Sex Ratio at Birth	2014	2.5 percentile	1.03482
Province 2	Sex Ratio at Birth	2014	Median	1.05272
Province 2	Sex Ratio at Birth	2014	97.5 percentile	1.10393
Province 2	Sex Ratio at Birth	2015	2.5 percentile	1.03477
Province 2	Sex Ratio at Birth	2015	Median	1.05288
Province 2	Sex Ratio at Birth	2015	97.5 percentile	1.10719
Province 2	Sex Ratio at Birth	2016	2.5 percentile	1.0348
Province 2	Sex Ratio at Birth	2016	Median	1.05332
Province 2	Sex Ratio at Birth	2016	97.5 percentile	1.10918
Province 3 (Bagmati)	Sex Ratio at Birth	1980	2.5 percentile	1.03132
Province 3 (Bagmati)	Sex Ratio at Birth	1980	Median	1.04802
Province 3 (Bagmati)	Sex Ratio at Birth	1980	97.5 percentile	1.0647
Province 3 (Bagmati)	Sex Ratio at Birth	1981	2.5 percentile	1.03118
Province 3 (Bagmati)	Sex Ratio at Birth	1981	Median	1.04818
Province 3 (Bagmati)	Sex Ratio at Birth	1981	97.5 percentile	1.0651
Province 3 (Bagmati)	Sex Ratio at Birth	1982	2.5 percentile	1.03143
Province 3 (Bagmati)	Sex Ratio at Birth	1982	Median	1.04827
Province 3 (Bagmati)	Sex Ratio at Birth	1982	97.5 percentile	1.06486
Province 3 (Bagmati)	Sex Ratio at Birth	1983	2.5 percentile	1.03122
Province 3 (Bagmati)	Sex Ratio at Birth	1983	Median	1.04824
Province 3 (Bagmati)	Sex Ratio at Birth	1983	97.5 percentile	1.06509
Province 3 (Bagmati)	Sex Ratio at Birth	1984	2.5 percentile	1.03082
Province 3 (Bagmati)	Sex Ratio at Birth	1984	Median	1.04806
Province 3 (Bagmati)	Sex Ratio at Birth	1984	97.5 percentile	1.06471
Province 3 (Bagmati)	Sex Ratio at Birth	1985	2.5 percentile	1.03079
Province 3 (Bagmati)	Sex Ratio at Birth	1985	Median	1.04791
Province 3 (Bagmati)	Sex Ratio at Birth	1985	97.5 percentile	1.06475
Province 3 (Bagmati)	Sex Ratio at Birth	1986	2.5 percentile	1.03064
Province 3 (Bagmati)	Sex Ratio at Birth	1986	Median	1.04772
Province 3 (Bagmati)	Sex Ratio at Birth	1986	97.5 percentile	1.06475
Province 3 (Bagmati)	Sex Ratio at Birth	1987	2.5 percentile	1.03066
Province 3 (Bagmati)	Sex Ratio at Birth	1987	Median	1.04751
Province 3 (Bagmati)	Sex Ratio at Birth	1987	97.5 percentile	1.06468
Province 3 (Bagmati)	Sex Ratio at Birth	1988	2.5 percentile	1.03007
Province 3 (Bagmati)	Sex Ratio at Birth	1988	Median	1.04748
Province 3 (Bagmati)	Sex Ratio at Birth	1988	97.5 percentile	1.06471
Province 3 (Bagmati)	Sex Ratio at Birth	1989	2.5 percentile	1.03037
Province 3 (Bagmati)	Sex Ratio at Birth	1989	Median	1.04747
Province 3 (Bagmati)	Sex Ratio at Birth	1989	97.5 percentile	1.06494
Province 3 (Bagmati)	Sex Ratio at Birth	1990	2.5 percentile	1.03038
Province 3 (Bagmati)	Sex Ratio at Birth	1990	Median	1.04743
Province 3 (Bagmati)	Sex Ratio at Birth	1990	97.5 percentile	1.0654
Province 3 (Bagmati)	Sex Ratio at Birth	1991	2.5 percentile	1.03037
Province 3 (Bagmati)	Sex Ratio at Birth	1991	Median	1.04744
Province 3 (Bagmati)	Sex Ratio at Birth	1991	97.5 percentile	1.06559
Province 3 (Bagmati)	Sex Ratio at Birth	1992	2.5 percentile	1.03036
Province 3 (Bagmati)	Sex Ratio at Birth	1992	Median	1.04736
Province 3 (Bagmati)	Sex Ratio at Birth	1992	97.5 percentile	1.06601
Province 3 (Bagmati)	Sex Ratio at Birth	1993	2.5 percentile	1.03103
Province 3 (Bagmati)	Sex Ratio at Birth	1993	Median	1.04793
Province 3 (Bagmati)	Sex Ratio at Birth	1993	97.5 percentile	1.06718
Province 3 (Bagmati)	Sex Ratio at Birth	1994	2.5 percentile	1.03151
Province 3 (Bagmati)	Sex Ratio at Birth	1994	Median	1.04844
Province 3 (Bagmati)	Sex Ratio at Birth	1994	97.5 percentile	1.06883
Province 3 (Bagmati)	Sex Ratio at Birth	1995	2.5 percentile	1.03207
Province 3 (Bagmati)	Sex Ratio at Birth	1995	Median	1.04909
Province 3 (Bagmati)	Sex Ratio at Birth	1995	97.5 percentile	1.07081
Province 3 (Bagmati)	Sex Ratio at Birth	1996	2.5 percentile	1.03279
Province 3 (Bagmati)	Sex Ratio at Birth	1996	Median	1.0498
Province 3 (Bagmati)	Sex Ratio at Birth	1996	97.5 percentile	1.07441
Province 3 (Bagmati)	Sex Ratio at Birth	1997	2.5 percentile	1.03338
Province 3 (Bagmati)	Sex Ratio at Birth	1997	Median	1.05057
Province 3 (Bagmati)	Sex Ratio at Birth	1997	97.5 percentile	1.07884
Province 3 (Bagmati)	Sex Ratio at Birth	1998	2.5 percentile	1.03381
Province 3 (Bagmati)	Sex Ratio at Birth	1998	Median	1.05108
Province 3 (Bagmati)	Sex Ratio at Birth	1998	97.5 percentile	1.08393
Province 3 (Bagmati)	Sex Ratio at Birth	1999	2.5 percentile	1.03415
Province 3 (Bagmati)	Sex Ratio at Birth	1999	Median	1.05171
Province 3 (Bagmati)	Sex Ratio at Birth	1999	97.5 percentile	1.08849
Province 3 (Bagmati)	Sex Ratio at Birth	2000	2.5 percentile	1.03466
Province 3 (Bagmati)	Sex Ratio at Birth	2000	Median	1.05245
Province 3 (Bagmati)	Sex Ratio at Birth	2000	97.5 percentile	1.09331
Province 3 (Bagmati)	Sex Ratio at Birth	2001	2.5 percentile	1.03517
Province 3 (Bagmati)	Sex Ratio at Birth	2001	Median	1.0533
Province 3 (Bagmati)	Sex Ratio at Birth	2001	97.5 percentile	1.09767
Province 3 (Bagmati)	Sex Ratio at Birth	2002	2.5 percentile	1.03556
Province 3 (Bagmati)	Sex Ratio at Birth	2002	Median	1.05419
Province 3 (Bagmati)	Sex Ratio at Birth	2002	97.5 percentile	1.10139
Province 3 (Bagmati)	Sex Ratio at Birth	2003	2.5 percentile	1.03579
Province 3 (Bagmati)	Sex Ratio at Birth	2003	Median	1.05507
Province 3 (Bagmati)	Sex Ratio at Birth	2003	97.5 percentile	1.10509
Province 3 (Bagmati)	Sex Ratio at Birth	2004	2.5 percentile	1.03629
Province 3 (Bagmati)	Sex Ratio at Birth	2004	Median	1.05592
Province 3 (Bagmati)	Sex Ratio at Birth	2004	97.5 percentile	1.10839
Province 3 (Bagmati)	Sex Ratio at Birth	2005	2.5 percentile	1.03669
Province 3 (Bagmati)	Sex Ratio at Birth	2005	Median	1.05711
Province 3 (Bagmati)	Sex Ratio at Birth	2005	97.5 percentile	1.11058
Province 3 (Bagmati)	Sex Ratio at Birth	2006	2.5 percentile	1.03702
Province 3 (Bagmati)	Sex Ratio at Birth	2006	Median	1.05859
Province 3 (Bagmati)	Sex Ratio at Birth	2006	97.5 percentile	1.11288
Province 3 (Bagmati)	Sex Ratio at Birth	2007	2.5 percentile	1.03763
Province 3 (Bagmati)	Sex Ratio at Birth	2007	Median	1.06022
Province 3 (Bagmati)	Sex Ratio at Birth	2007	97.5 percentile	1.11457
Province 3 (Bagmati)	Sex Ratio at Birth	2008	2.5 percentile	1.03837
Province 3 (Bagmati)	Sex Ratio at Birth	2008	Median	1.0623
Province 3 (Bagmati)	Sex Ratio at Birth	2008	97.5 percentile	1.11625
Province 3 (Bagmati)	Sex Ratio at Birth	2009	2.5 percentile	1.03879
Province 3 (Bagmati)	Sex Ratio at Birth	2009	Median	1.06497
Province 3 (Bagmati)	Sex Ratio at Birth	2009	97.5 percentile	1.1175
Province 3 (Bagmati)	Sex Ratio at Birth	2010	2.5 percentile	1.03913
Province 3 (Bagmati)	Sex Ratio at Birth	2010	Median	1.06834
Province 3 (Bagmati)	Sex Ratio at Birth	2010	97.5 percentile	1.11891
Province 3 (Bagmati)	Sex Ratio at Birth	2011	2.5 percentile	1.03906
Province 3 (Bagmati)	Sex Ratio at Birth	2011	Median	1.07185
Province 3 (Bagmati)	Sex Ratio at Birth	2011	97.5 percentile	1.11954
Province 3 (Bagmati)	Sex Ratio at Birth	2012	2.5 percentile	1.03879
Province 3 (Bagmati)	Sex Ratio at Birth	2012	Median	1.07579
Province 3 (Bagmati)	Sex Ratio at Birth	2012	97.5 percentile	1.12006
Province 3 (Bagmati)	Sex Ratio at Birth	2013	2.5 percentile	1.03859
Province 3 (Bagmati)	Sex Ratio at Birth	2013	Median	1.0798
Province 3 (Bagmati)	Sex Ratio at Birth	2013	97.5 percentile	1.12088
Province 3 (Bagmati)	Sex Ratio at Birth	2014	2.5 percentile	1.03867
Province 3 (Bagmati)	Sex Ratio at Birth	2014	Median	1.08303
Province 3 (Bagmati)	Sex Ratio at Birth	2014	97.5 percentile	1.12159
Province 3 (Bagmati)	Sex Ratio at Birth	2015	2.5 percentile	1.03853
Province 3 (Bagmati)	Sex Ratio at Birth	2015	Median	1.08592
Province 3 (Bagmati)	Sex Ratio at Birth	2015	97.5 percentile	1.12193
Province 3 (Bagmati)	Sex Ratio at Birth	2016	2.5 percentile	1.0384
Province 3 (Bagmati)	Sex Ratio at Birth	2016	Median	1.08795
Province 3 (Bagmati)	Sex Ratio at Birth	2016	97.5 percentile	1.12235
Province 4 (Gandaki)	Sex Ratio at Birth	1980	2.5 percentile	1.03628
Province 4 (Gandaki)	Sex Ratio at Birth	1980	Median	1.05348
Province 4 (Gandaki)	Sex Ratio at Birth	1980	97.5 percentile	1.10252
Province 4 (Gandaki)	Sex Ratio at Birth	1981	2.5 percentile	1.03653
Province 4 (Gandaki)	Sex Ratio at Birth	1981	Median	1.05382
Province 4 (Gandaki)	Sex Ratio at Birth	1981	97.5 percentile	1.10553
Province 4 (Gandaki)	Sex Ratio at Birth	1982	2.5 percentile	1.03708
Province 4 (Gandaki)	Sex Ratio at Birth	1982	Median	1.05419
Province 4 (Gandaki)	Sex Ratio at Birth	1982	97.5 percentile	1.10807
Province 4 (Gandaki)	Sex Ratio at Birth	1983	2.5 percentile	1.0374
Province 4 (Gandaki)	Sex Ratio at Birth	1983	Median	1.05468
Province 4 (Gandaki)	Sex Ratio at Birth	1983	97.5 percentile	1.11048
Province 4 (Gandaki)	Sex Ratio at Birth	1984	2.5 percentile	1.03792
Province 4 (Gandaki)	Sex Ratio at Birth	1984	Median	1.05509
Province 4 (Gandaki)	Sex Ratio at Birth	1984	97.5 percentile	1.11229
Province 4 (Gandaki)	Sex Ratio at Birth	1985	2.5 percentile	1.0382
Province 4 (Gandaki)	Sex Ratio at Birth	1985	Median	1.05551
Province 4 (Gandaki)	Sex Ratio at Birth	1985	97.5 percentile	1.11402
Province 4 (Gandaki)	Sex Ratio at Birth	1986	2.5 percentile	1.03886
Province 4 (Gandaki)	Sex Ratio at Birth	1986	Median	1.05604
Province 4 (Gandaki)	Sex Ratio at Birth	1986	97.5 percentile	1.11528
Province 4 (Gandaki)	Sex Ratio at Birth	1987	2.5 percentile	1.03949
Province 4 (Gandaki)	Sex Ratio at Birth	1987	Median	1.05649
Province 4 (Gandaki)	Sex Ratio at Birth	1987	97.5 percentile	1.11595
Province 4 (Gandaki)	Sex Ratio at Birth	1988	2.5 percentile	1.03923
Province 4 (Gandaki)	Sex Ratio at Birth	1988	Median	1.05634
Province 4 (Gandaki)	Sex Ratio at Birth	1988	97.5 percentile	1.11678
Province 4 (Gandaki)	Sex Ratio at Birth	1989	2.5 percentile	1.03888
Province 4 (Gandaki)	Sex Ratio at Birth	1989	Median	1.05615
Province 4 (Gandaki)	Sex Ratio at Birth	1989	97.5 percentile	1.11698
Province 4 (Gandaki)	Sex Ratio at Birth	1990	2.5 percentile	1.03884
Province 4 (Gandaki)	Sex Ratio at Birth	1990	Median	1.05599
Province 4 (Gandaki)	Sex Ratio at Birth	1990	97.5 percentile	1.11677
Province 4 (Gandaki)	Sex Ratio at Birth	1991	2.5 percentile	1.03884
Province 4 (Gandaki)	Sex Ratio at Birth	1991	Median	1.05593
Province 4 (Gandaki)	Sex Ratio at Birth	1991	97.5 percentile	1.11671
Province 4 (Gandaki)	Sex Ratio at Birth	1992	2.5 percentile	1.03857
Province 4 (Gandaki)	Sex Ratio at Birth	1992	Median	1.05587
Province 4 (Gandaki)	Sex Ratio at Birth	1992	97.5 percentile	1.11625
Province 4 (Gandaki)	Sex Ratio at Birth	1993	2.5 percentile	1.0382
Province 4 (Gandaki)	Sex Ratio at Birth	1993	Median	1.05569
Province 4 (Gandaki)	Sex Ratio at Birth	1993	97.5 percentile	1.11547
Province 4 (Gandaki)	Sex Ratio at Birth	1994	2.5 percentile	1.03771
Province 4 (Gandaki)	Sex Ratio at Birth	1994	Median	1.0554
Province 4 (Gandaki)	Sex Ratio at Birth	1994	97.5 percentile	1.11533
Province 4 (Gandaki)	Sex Ratio at Birth	1995	2.5 percentile	1.03752
Province 4 (Gandaki)	Sex Ratio at Birth	1995	Median	1.05522
Province 4 (Gandaki)	Sex Ratio at Birth	1995	97.5 percentile	1.11443
Province 4 (Gandaki)	Sex Ratio at Birth	1996	2.5 percentile	1.03728
Province 4 (Gandaki)	Sex Ratio at Birth	1996	Median	1.05507
Province 4 (Gandaki)	Sex Ratio at Birth	1996	97.5 percentile	1.11332
Province 4 (Gandaki)	Sex Ratio at Birth	1997	2.5 percentile	1.03717
Province 4 (Gandaki)	Sex Ratio at Birth	1997	Median	1.05505
Province 4 (Gandaki)	Sex Ratio at Birth	1997	97.5 percentile	1.11197
Province 4 (Gandaki)	Sex Ratio at Birth	1998	2.5 percentile	1.03696
Province 4 (Gandaki)	Sex Ratio at Birth	1998	Median	1.05486
Province 4 (Gandaki)	Sex Ratio at Birth	1998	97.5 percentile	1.11098
Province 4 (Gandaki)	Sex Ratio at Birth	1999	2.5 percentile	1.03679
Province 4 (Gandaki)	Sex Ratio at Birth	1999	Median	1.05478
Province 4 (Gandaki)	Sex Ratio at Birth	1999	97.5 percentile	1.10995
Province 4 (Gandaki)	Sex Ratio at Birth	2000	2.5 percentile	1.0368
Province 4 (Gandaki)	Sex Ratio at Birth	2000	Median	1.05487
Province 4 (Gandaki)	Sex Ratio at Birth	2000	97.5 percentile	1.10895
Province 4 (Gandaki)	Sex Ratio at Birth	2001	2.5 percentile	1.03677
Province 4 (Gandaki)	Sex Ratio at Birth	2001	Median	1.05483
Province 4 (Gandaki)	Sex Ratio at Birth	2001	97.5 percentile	1.10769
Province 4 (Gandaki)	Sex Ratio at Birth	2002	2.5 percentile	1.03708
Province 4 (Gandaki)	Sex Ratio at Birth	2002	Median	1.05502
Province 4 (Gandaki)	Sex Ratio at Birth	2002	97.5 percentile	1.10676
Province 4 (Gandaki)	Sex Ratio at Birth	2003	2.5 percentile	1.03703
Province 4 (Gandaki)	Sex Ratio at Birth	2003	Median	1.05513
Province 4 (Gandaki)	Sex Ratio at Birth	2003	97.5 percentile	1.10554
Province 4 (Gandaki)	Sex Ratio at Birth	2004	2.5 percentile	1.03686
Province 4 (Gandaki)	Sex Ratio at Birth	2004	Median	1.0552
Province 4 (Gandaki)	Sex Ratio at Birth	2004	97.5 percentile	1.1053
Province 4 (Gandaki)	Sex Ratio at Birth	2005	2.5 percentile	1.03656
Province 4 (Gandaki)	Sex Ratio at Birth	2005	Median	1.05542
Province 4 (Gandaki)	Sex Ratio at Birth	2005	97.5 percentile	1.10561
Province 4 (Gandaki)	Sex Ratio at Birth	2006	2.5 percentile	1.03638
Province 4 (Gandaki)	Sex Ratio at Birth	2006	Median	1.05563
Province 4 (Gandaki)	Sex Ratio at Birth	2006	97.5 percentile	1.10582
Province 4 (Gandaki)	Sex Ratio at Birth	2007	2.5 percentile	1.0364
Province 4 (Gandaki)	Sex Ratio at Birth	2007	Median	1.05604
Province 4 (Gandaki)	Sex Ratio at Birth	2007	97.5 percentile	1.10611
Province 4 (Gandaki)	Sex Ratio at Birth	2008	2.5 percentile	1.03667
Province 4 (Gandaki)	Sex Ratio at Birth	2008	Median	1.05668
Province 4 (Gandaki)	Sex Ratio at Birth	2008	97.5 percentile	1.10755
Province 4 (Gandaki)	Sex Ratio at Birth	2009	2.5 percentile	1.03704
Province 4 (Gandaki)	Sex Ratio at Birth	2009	Median	1.0575
Province 4 (Gandaki)	Sex Ratio at Birth	2009	97.5 percentile	1.10922
Province 4 (Gandaki)	Sex Ratio at Birth	2010	2.5 percentile	1.03734
Province 4 (Gandaki)	Sex Ratio at Birth	2010	Median	1.05832
Province 4 (Gandaki)	Sex Ratio at Birth	2010	97.5 percentile	1.11091
Province 4 (Gandaki)	Sex Ratio at Birth	2011	2.5 percentile	1.03706
Province 4 (Gandaki)	Sex Ratio at Birth	2011	Median	1.0587
Province 4 (Gandaki)	Sex Ratio at Birth	2011	97.5 percentile	1.1123
Province 4 (Gandaki)	Sex Ratio at Birth	2012	2.5 percentile	1.03688
Province 4 (Gandaki)	Sex Ratio at Birth	2012	Median	1.0591
Province 4 (Gandaki)	Sex Ratio at Birth	2012	97.5 percentile	1.1133
Province 4 (Gandaki)	Sex Ratio at Birth	2013	2.5 percentile	1.03699
Province 4 (Gandaki)	Sex Ratio at Birth	2013	Median	1.05978
Province 4 (Gandaki)	Sex Ratio at Birth	2013	97.5 percentile	1.11467
Province 4 (Gandaki)	Sex Ratio at Birth	2014	2.5 percentile	1.03679
Province 4 (Gandaki)	Sex Ratio at Birth	2014	Median	1.06045
Province 4 (Gandaki)	Sex Ratio at Birth	2014	97.5 percentile	1.1157
Province 4 (Gandaki)	Sex Ratio at Birth	2015	2.5 percentile	1.03667
Province 4 (Gandaki)	Sex Ratio at Birth	2015	Median	1.0611
Province 4 (Gandaki)	Sex Ratio at Birth	2015	97.5 percentile	1.11685
Province 4 (Gandaki)	Sex Ratio at Birth	2016	2.5 percentile	1.03685
Province 4 (Gandaki)	Sex Ratio at Birth	2016	Median	1.06168
Province 4 (Gandaki)	Sex Ratio at Birth	2016	97.5 percentile	1.118
Province 5 (Lumbini)	Sex Ratio at Birth	1980	2.5 percentile	1.03283
Province 5 (Lumbini)	Sex Ratio at Birth	1980	Median	1.04928
Province 5 (Lumbini)	Sex Ratio at Birth	1980	97.5 percentile	1.06656
Province 5 (Lumbini)	Sex Ratio at Birth	1981	2.5 percentile	1.03278
Province 5 (Lumbini)	Sex Ratio at Birth	1981	Median	1.04918
Province 5 (Lumbini)	Sex Ratio at Birth	1981	97.5 percentile	1.06602
Province 5 (Lumbini)	Sex Ratio at Birth	1982	2.5 percentile	1.03275
Province 5 (Lumbini)	Sex Ratio at Birth	1982	Median	1.04904
Province 5 (Lumbini)	Sex Ratio at Birth	1982	97.5 percentile	1.06576
Province 5 (Lumbini)	Sex Ratio at Birth	1983	2.5 percentile	1.03268
Province 5 (Lumbini)	Sex Ratio at Birth	1983	Median	1.04896
Province 5 (Lumbini)	Sex Ratio at Birth	1983	97.5 percentile	1.06569
Province 5 (Lumbini)	Sex Ratio at Birth	1984	2.5 percentile	1.03245
Province 5 (Lumbini)	Sex Ratio at Birth	1984	Median	1.04886
Province 5 (Lumbini)	Sex Ratio at Birth	1984	97.5 percentile	1.06572
Province 5 (Lumbini)	Sex Ratio at Birth	1985	2.5 percentile	1.03224
Province 5 (Lumbini)	Sex Ratio at Birth	1985	Median	1.04874
Province 5 (Lumbini)	Sex Ratio at Birth	1985	97.5 percentile	1.06569
Province 5 (Lumbini)	Sex Ratio at Birth	1986	2.5 percentile	1.0319
Province 5 (Lumbini)	Sex Ratio at Birth	1986	Median	1.04867
Province 5 (Lumbini)	Sex Ratio at Birth	1986	97.5 percentile	1.0654
Province 5 (Lumbini)	Sex Ratio at Birth	1987	2.5 percentile	1.03172
Province 5 (Lumbini)	Sex Ratio at Birth	1987	Median	1.04856
Province 5 (Lumbini)	Sex Ratio at Birth	1987	97.5 percentile	1.06516
Province 5 (Lumbini)	Sex Ratio at Birth	1988	2.5 percentile	1.03166
Province 5 (Lumbini)	Sex Ratio at Birth	1988	Median	1.0484
Province 5 (Lumbini)	Sex Ratio at Birth	1988	97.5 percentile	1.06496
Province 5 (Lumbini)	Sex Ratio at Birth	1989	2.5 percentile	1.03148
Province 5 (Lumbini)	Sex Ratio at Birth	1989	Median	1.04816
Province 5 (Lumbini)	Sex Ratio at Birth	1989	97.5 percentile	1.06497
Province 5 (Lumbini)	Sex Ratio at Birth	1990	2.5 percentile	1.0311
Province 5 (Lumbini)	Sex Ratio at Birth	1990	Median	1.04783
Province 5 (Lumbini)	Sex Ratio at Birth	1990	97.5 percentile	1.06475
Province 5 (Lumbini)	Sex Ratio at Birth	1991	2.5 percentile	1.03087
Province 5 (Lumbini)	Sex Ratio at Birth	1991	Median	1.04756
Province 5 (Lumbini)	Sex Ratio at Birth	1991	97.5 percentile	1.06449
Province 5 (Lumbini)	Sex Ratio at Birth	1992	2.5 percentile	1.03064
Province 5 (Lumbini)	Sex Ratio at Birth	1992	Median	1.04718
Province 5 (Lumbini)	Sex Ratio at Birth	1992	97.5 percentile	1.0641
Province 5 (Lumbini)	Sex Ratio at Birth	1993	2.5 percentile	1.0304
Province 5 (Lumbini)	Sex Ratio at Birth	1993	Median	1.04711
Province 5 (Lumbini)	Sex Ratio at Birth	1993	97.5 percentile	1.06428
Province 5 (Lumbini)	Sex Ratio at Birth	1994	2.5 percentile	1.03072
Province 5 (Lumbini)	Sex Ratio at Birth	1994	Median	1.04725
Province 5 (Lumbini)	Sex Ratio at Birth	1994	97.5 percentile	1.0647
Province 5 (Lumbini)	Sex Ratio at Birth	1995	2.5 percentile	1.0308
Province 5 (Lumbini)	Sex Ratio at Birth	1995	Median	1.04749
Province 5 (Lumbini)	Sex Ratio at Birth	1995	97.5 percentile	1.06542
Province 5 (Lumbini)	Sex Ratio at Birth	1996	2.5 percentile	1.03099
Province 5 (Lumbini)	Sex Ratio at Birth	1996	Median	1.04777
Province 5 (Lumbini)	Sex Ratio at Birth	1996	97.5 percentile	1.06678
Province 5 (Lumbini)	Sex Ratio at Birth	1997	2.5 percentile	1.03143
Province 5 (Lumbini)	Sex Ratio at Birth	1997	Median	1.04837
Province 5 (Lumbini)	Sex Ratio at Birth	1997	97.5 percentile	1.06909
Province 5 (Lumbini)	Sex Ratio at Birth	1998	2.5 percentile	1.03248
Province 5 (Lumbini)	Sex Ratio at Birth	1998	Median	1.04981
Province 5 (Lumbini)	Sex Ratio at Birth	1998	97.5 percentile	1.07326
Province 5 (Lumbini)	Sex Ratio at Birth	1999	2.5 percentile	1.03343
Province 5 (Lumbini)	Sex Ratio at Birth	1999	Median	1.05116
Province 5 (Lumbini)	Sex Ratio at Birth	1999	97.5 percentile	1.07822
Province 5 (Lumbini)	Sex Ratio at Birth	2000	2.5 percentile	1.03461
Province 5 (Lumbini)	Sex Ratio at Birth	2000	Median	1.05271
Province 5 (Lumbini)	Sex Ratio at Birth	2000	97.5 percentile	1.08371
Province 5 (Lumbini)	Sex Ratio at Birth	2001	2.5 percentile	1.03553
Province 5 (Lumbini)	Sex Ratio at Birth	2001	Median	1.05475
Province 5 (Lumbini)	Sex Ratio at Birth	2001	97.5 percentile	1.08895
Province 5 (Lumbini)	Sex Ratio at Birth	2002	2.5 percentile	1.03668
Province 5 (Lumbini)	Sex Ratio at Birth	2002	Median	1.05709
Province 5 (Lumbini)	Sex Ratio at Birth	2002	97.5 percentile	1.0941
Province 5 (Lumbini)	Sex Ratio at Birth	2003	2.5 percentile	1.03778
Province 5 (Lumbini)	Sex Ratio at Birth	2003	Median	1.05991
Province 5 (Lumbini)	Sex Ratio at Birth	2003	97.5 percentile	1.09915
Province 5 (Lumbini)	Sex Ratio at Birth	2004	2.5 percentile	1.03876
Province 5 (Lumbini)	Sex Ratio at Birth	2004	Median	1.06342
Province 5 (Lumbini)	Sex Ratio at Birth	2004	97.5 percentile	1.10417
Province 5 (Lumbini)	Sex Ratio at Birth	2005	2.5 percentile	1.03981
Province 5 (Lumbini)	Sex Ratio at Birth	2005	Median	1.06766
Province 5 (Lumbini)	Sex Ratio at Birth	2005	97.5 percentile	1.10859
Province 5 (Lumbini)	Sex Ratio at Birth	2006	2.5 percentile	1.04105
Province 5 (Lumbini)	Sex Ratio at Birth	2006	Median	1.07263
Province 5 (Lumbini)	Sex Ratio at Birth	2006	97.5 percentile	1.11312
Province 5 (Lumbini)	Sex Ratio at Birth	2007	2.5 percentile	1.04209
Province 5 (Lumbini)	Sex Ratio at Birth	2007	Median	1.07785
Province 5 (Lumbini)	Sex Ratio at Birth	2007	97.5 percentile	1.11671
Province 5 (Lumbini)	Sex Ratio at Birth	2008	2.5 percentile	1.04282
Province 5 (Lumbini)	Sex Ratio at Birth	2008	Median	1.0829
Province 5 (Lumbini)	Sex Ratio at Birth	2008	97.5 percentile	1.11945
Province 5 (Lumbini)	Sex Ratio at Birth	2009	2.5 percentile	1.04367
Province 5 (Lumbini)	Sex Ratio at Birth	2009	Median	1.08771
Province 5 (Lumbini)	Sex Ratio at Birth	2009	97.5 percentile	1.12165
Province 5 (Lumbini)	Sex Ratio at Birth	2010	2.5 percentile	1.04458
Province 5 (Lumbini)	Sex Ratio at Birth	2010	Median	1.0922
Province 5 (Lumbini)	Sex Ratio at Birth	2010	97.5 percentile	1.12356
Province 5 (Lumbini)	Sex Ratio at Birth	2011	2.5 percentile	1.04499
Province 5 (Lumbini)	Sex Ratio at Birth	2011	Median	1.09561
Province 5 (Lumbini)	Sex Ratio at Birth	2011	97.5 percentile	1.12465
Province 5 (Lumbini)	Sex Ratio at Birth	2012	2.5 percentile	1.04492
Province 5 (Lumbini)	Sex Ratio at Birth	2012	Median	1.09822
Province 5 (Lumbini)	Sex Ratio at Birth	2012	97.5 percentile	1.12552
Province 5 (Lumbini)	Sex Ratio at Birth	2013	2.5 percentile	1.04481
Province 5 (Lumbini)	Sex Ratio at Birth	2013	Median	1.10013
Province 5 (Lumbini)	Sex Ratio at Birth	2013	97.5 percentile	1.12632
Province 5 (Lumbini)	Sex Ratio at Birth	2014	2.5 percentile	1.0445
Province 5 (Lumbini)	Sex Ratio at Birth	2014	Median	1.10118
Province 5 (Lumbini)	Sex Ratio at Birth	2014	97.5 percentile	1.12675
Province 5 (Lumbini)	Sex Ratio at Birth	2015	2.5 percentile	1.04424
Province 5 (Lumbini)	Sex Ratio at Birth	2015	Median	1.10182
Province 5 (Lumbini)	Sex Ratio at Birth	2015	97.5 percentile	1.12652
Province 5 (Lumbini)	Sex Ratio at Birth	2016	2.5 percentile	1.04416
Province 5 (Lumbini)	Sex Ratio at Birth	2016	Median	1.10203
Province 5 (Lumbini)	Sex Ratio at Birth	2016	97.5 percentile	1.12676
Province 6 (Karnali)	Sex Ratio at Birth	1980	2.5 percentile	1.03189
Province 6 (Karnali)	Sex Ratio at Birth	1980	Median	1.04893
Province 6 (Karnali)	Sex Ratio at Birth	1980	97.5 percentile	1.0662
Province 6 (Karnali)	Sex Ratio at Birth	1981	2.5 percentile	1.03187
Province 6 (Karnali)	Sex Ratio at Birth	1981	Median	1.04868
Province 6 (Karnali)	Sex Ratio at Birth	1981	97.5 percentile	1.06579
Province 6 (Karnali)	Sex Ratio at Birth	1982	2.5 percentile	1.03175
Province 6 (Karnali)	Sex Ratio at Birth	1982	Median	1.04846
Province 6 (Karnali)	Sex Ratio at Birth	1982	97.5 percentile	1.06545
Province 6 (Karnali)	Sex Ratio at Birth	1983	2.5 percentile	1.03157
Province 6 (Karnali)	Sex Ratio at Birth	1983	Median	1.04815
Province 6 (Karnali)	Sex Ratio at Birth	1983	97.5 percentile	1.06508
Province 6 (Karnali)	Sex Ratio at Birth	1984	2.5 percentile	1.03122
Province 6 (Karnali)	Sex Ratio at Birth	1984	Median	1.04786
Province 6 (Karnali)	Sex Ratio at Birth	1984	97.5 percentile	1.06451
Province 6 (Karnali)	Sex Ratio at Birth	1985	2.5 percentile	1.03103
Province 6 (Karnali)	Sex Ratio at Birth	1985	Median	1.04755
Province 6 (Karnali)	Sex Ratio at Birth	1985	97.5 percentile	1.06451
Province 6 (Karnali)	Sex Ratio at Birth	1986	2.5 percentile	1.03107
Province 6 (Karnali)	Sex Ratio at Birth	1986	Median	1.04725
Province 6 (Karnali)	Sex Ratio at Birth	1986	97.5 percentile	1.06382
Province 6 (Karnali)	Sex Ratio at Birth	1987	2.5 percentile	1.03056
Province 6 (Karnali)	Sex Ratio at Birth	1987	Median	1.04696
Province 6 (Karnali)	Sex Ratio at Birth	1987	97.5 percentile	1.0633
Province 6 (Karnali)	Sex Ratio at Birth	1988	2.5 percentile	1.03063
Province 6 (Karnali)	Sex Ratio at Birth	1988	Median	1.04678
Province 6 (Karnali)	Sex Ratio at Birth	1988	97.5 percentile	1.06342
Province 6 (Karnali)	Sex Ratio at Birth	1989	2.5 percentile	1.03108
Province 6 (Karnali)	Sex Ratio at Birth	1989	Median	1.04733
Province 6 (Karnali)	Sex Ratio at Birth	1989	97.5 percentile	1.06396
Province 6 (Karnali)	Sex Ratio at Birth	1990	2.5 percentile	1.03143
Province 6 (Karnali)	Sex Ratio at Birth	1990	Median	1.04788
Province 6 (Karnali)	Sex Ratio at Birth	1990	97.5 percentile	1.06476
Province 6 (Karnali)	Sex Ratio at Birth	1991	2.5 percentile	1.03188
Province 6 (Karnali)	Sex Ratio at Birth	1991	Median	1.04847
Province 6 (Karnali)	Sex Ratio at Birth	1991	97.5 percentile	1.06563
Province 6 (Karnali)	Sex Ratio at Birth	1992	2.5 percentile	1.03211
Province 6 (Karnali)	Sex Ratio at Birth	1992	Median	1.04906
Province 6 (Karnali)	Sex Ratio at Birth	1992	97.5 percentile	1.06691
Province 6 (Karnali)	Sex Ratio at Birth	1993	2.5 percentile	1.03282
Province 6 (Karnali)	Sex Ratio at Birth	1993	Median	1.04947
Province 6 (Karnali)	Sex Ratio at Birth	1993	97.5 percentile	1.06841
Province 6 (Karnali)	Sex Ratio at Birth	1994	2.5 percentile	1.03359
Province 6 (Karnali)	Sex Ratio at Birth	1994	Median	1.04993
Province 6 (Karnali)	Sex Ratio at Birth	1994	97.5 percentile	1.07015
Province 6 (Karnali)	Sex Ratio at Birth	1995	2.5 percentile	1.03399
Province 6 (Karnali)	Sex Ratio at Birth	1995	Median	1.05042
Province 6 (Karnali)	Sex Ratio at Birth	1995	97.5 percentile	1.07274
Province 6 (Karnali)	Sex Ratio at Birth	1996	2.5 percentile	1.03437
Province 6 (Karnali)	Sex Ratio at Birth	1996	Median	1.05091
Province 6 (Karnali)	Sex Ratio at Birth	1996	97.5 percentile	1.07635
Province 6 (Karnali)	Sex Ratio at Birth	1997	2.5 percentile	1.0347
Province 6 (Karnali)	Sex Ratio at Birth	1997	Median	1.05147
Province 6 (Karnali)	Sex Ratio at Birth	1997	97.5 percentile	1.08064
Province 6 (Karnali)	Sex Ratio at Birth	1998	2.5 percentile	1.03509
Province 6 (Karnali)	Sex Ratio at Birth	1998	Median	1.05167
Province 6 (Karnali)	Sex Ratio at Birth	1998	97.5 percentile	1.08563
Province 6 (Karnali)	Sex Ratio at Birth	1999	2.5 percentile	1.03528
Province 6 (Karnali)	Sex Ratio at Birth	1999	Median	1.05195
Province 6 (Karnali)	Sex Ratio at Birth	1999	97.5 percentile	1.09064
Province 6 (Karnali)	Sex Ratio at Birth	2000	2.5 percentile	1.03562
Province 6 (Karnali)	Sex Ratio at Birth	2000	Median	1.05231
Province 6 (Karnali)	Sex Ratio at Birth	2000	97.5 percentile	1.09495
Province 6 (Karnali)	Sex Ratio at Birth	2001	2.5 percentile	1.03573
Province 6 (Karnali)	Sex Ratio at Birth	2001	Median	1.05269
Province 6 (Karnali)	Sex Ratio at Birth	2001	97.5 percentile	1.09893
Province 6 (Karnali)	Sex Ratio at Birth	2002	2.5 percentile	1.03608
Province 6 (Karnali)	Sex Ratio at Birth	2002	Median	1.05316
Province 6 (Karnali)	Sex Ratio at Birth	2002	97.5 percentile	1.10199
Province 6 (Karnali)	Sex Ratio at Birth	2003	2.5 percentile	1.03635
Province 6 (Karnali)	Sex Ratio at Birth	2003	Median	1.05366
Province 6 (Karnali)	Sex Ratio at Birth	2003	97.5 percentile	1.10461
Province 6 (Karnali)	Sex Ratio at Birth	2004	2.5 percentile	1.03683
Province 6 (Karnali)	Sex Ratio at Birth	2004	Median	1.05418
Province 6 (Karnali)	Sex Ratio at Birth	2004	97.5 percentile	1.10721
Province 6 (Karnali)	Sex Ratio at Birth	2005	2.5 percentile	1.03737
Province 6 (Karnali)	Sex Ratio at Birth	2005	Median	1.0548
Province 6 (Karnali)	Sex Ratio at Birth	2005	97.5 percentile	1.10901
Province 6 (Karnali)	Sex Ratio at Birth	2006	2.5 percentile	1.03797
Province 6 (Karnali)	Sex Ratio at Birth	2006	Median	1.05534
Province 6 (Karnali)	Sex Ratio at Birth	2006	97.5 percentile	1.11102
Province 6 (Karnali)	Sex Ratio at Birth	2007	2.5 percentile	1.03834
Province 6 (Karnali)	Sex Ratio at Birth	2007	Median	1.05605
Province 6 (Karnali)	Sex Ratio at Birth	2007	97.5 percentile	1.1128
Province 6 (Karnali)	Sex Ratio at Birth	2008	2.5 percentile	1.03828
Province 6 (Karnali)	Sex Ratio at Birth	2008	Median	1.05625
Province 6 (Karnali)	Sex Ratio at Birth	2008	97.5 percentile	1.11367
Province 6 (Karnali)	Sex Ratio at Birth	2009	2.5 percentile	1.03828
Province 6 (Karnali)	Sex Ratio at Birth	2009	Median	1.05653
Province 6 (Karnali)	Sex Ratio at Birth	2009	97.5 percentile	1.11438
Province 6 (Karnali)	Sex Ratio at Birth	2010	2.5 percentile	1.03828
Province 6 (Karnali)	Sex Ratio at Birth	2010	Median	1.05698
Province 6 (Karnali)	Sex Ratio at Birth	2010	97.5 percentile	1.11517
Province 6 (Karnali)	Sex Ratio at Birth	2011	2.5 percentile	1.03803
Province 6 (Karnali)	Sex Ratio at Birth	2011	Median	1.05711
Province 6 (Karnali)	Sex Ratio at Birth	2011	97.5 percentile	1.11553
Province 6 (Karnali)	Sex Ratio at Birth	2012	2.5 percentile	1.0377
Province 6 (Karnali)	Sex Ratio at Birth	2012	Median	1.05728
Province 6 (Karnali)	Sex Ratio at Birth	2012	97.5 percentile	1.11608
Province 6 (Karnali)	Sex Ratio at Birth	2013	2.5 percentile	1.03734
Province 6 (Karnali)	Sex Ratio at Birth	2013	Median	1.05747
Province 6 (Karnali)	Sex Ratio at Birth	2013	97.5 percentile	1.11659
Province 6 (Karnali)	Sex Ratio at Birth	2014	2.5 percentile	1.03727
Province 6 (Karnali)	Sex Ratio at Birth	2014	Median	1.05801
Province 6 (Karnali)	Sex Ratio at Birth	2014	97.5 percentile	1.11722
Province 6 (Karnali)	Sex Ratio at Birth	2015	2.5 percentile	1.03691
Province 6 (Karnali)	Sex Ratio at Birth	2015	Median	1.05859
Province 6 (Karnali)	Sex Ratio at Birth	2015	97.5 percentile	1.11773
Province 6 (Karnali)	Sex Ratio at Birth	2016	2.5 percentile	1.03706
Province 6 (Karnali)	Sex Ratio at Birth	2016	Median	1.05937
Province 6 (Karnali)	Sex Ratio at Birth	2016	97.5 percentile	1.118
Province 7 (Sudurpashchim)	Sex Ratio at Birth	1980	2.5 percentile	1.03094
Province 7 (Sudurpashchim)	Sex Ratio at Birth	1980	Median	1.04738
Province 7 (Sudurpashchim)	Sex Ratio at Birth	1980	97.5 percentile	1.06397
Province 7 (Sudurpashchim)	Sex Ratio at Birth	1981	2.5 percentile	1.03069
Province 7 (Sudurpashchim)	Sex Ratio at Birth	1981	Median	1.0474
Province 7 (Sudurpashchim)	Sex Ratio at Birth	1981	97.5 percentile	1.06341
Province 7 (Sudurpashchim)	Sex Ratio at Birth	1982	2.5 percentile	1.03053
Province 7 (Sudurpashchim)	Sex Ratio at Birth	1982	Median	1.04725
Province 7 (Sudurpashchim)	Sex Ratio at Birth	1982	97.5 percentile	1.06359
Province 7 (Sudurpashchim)	Sex Ratio at Birth	1983	2.5 percentile	1.03035
Province 7 (Sudurpashchim)	Sex Ratio at Birth	1983	Median	1.04708
Province 7 (Sudurpashchim)	Sex Ratio at Birth	1983	97.5 percentile	1.06357
Province 7 (Sudurpashchim)	Sex Ratio at Birth	1984	2.5 percentile	1.03011
Province 7 (Sudurpashchim)	Sex Ratio at Birth	1984	Median	1.04686
Province 7 (Sudurpashchim)	Sex Ratio at Birth	1984	97.5 percentile	1.06334
Province 7 (Sudurpashchim)	Sex Ratio at Birth	1985	2.5 percentile	1.03004
Province 7 (Sudurpashchim)	Sex Ratio at Birth	1985	Median	1.04676
Province 7 (Sudurpashchim)	Sex Ratio at Birth	1985	97.5 percentile	1.06324
Province 7 (Sudurpashchim)	Sex Ratio at Birth	1986	2.5 percentile	1.02996
Province 7 (Sudurpashchim)	Sex Ratio at Birth	1986	Median	1.04654
Province 7 (Sudurpashchim)	Sex Ratio at Birth	1986	97.5 percentile	1.06294
Province 7 (Sudurpashchim)	Sex Ratio at Birth	1987	2.5 percentile	1.02958
Province 7 (Sudurpashchim)	Sex Ratio at Birth	1987	Median	1.04627
Province 7 (Sudurpashchim)	Sex Ratio at Birth	1987	97.5 percentile	1.06273
Province 7 (Sudurpashchim)	Sex Ratio at Birth	1988	2.5 percentile	1.02931
Province 7 (Sudurpashchim)	Sex Ratio at Birth	1988	Median	1.04595
Province 7 (Sudurpashchim)	Sex Ratio at Birth	1988	97.5 percentile	1.06246
Province 7 (Sudurpashchim)	Sex Ratio at Birth	1989	2.5 percentile	1.02947
Province 7 (Sudurpashchim)	Sex Ratio at Birth	1989	Median	1.0457
Province 7 (Sudurpashchim)	Sex Ratio at Birth	1989	97.5 percentile	1.06241
Province 7 (Sudurpashchim)	Sex Ratio at Birth	1990	2.5 percentile	1.02917
Province 7 (Sudurpashchim)	Sex Ratio at Birth	1990	Median	1.04564
Province 7 (Sudurpashchim)	Sex Ratio at Birth	1990	97.5 percentile	1.06242
Province 7 (Sudurpashchim)	Sex Ratio at Birth	1991	2.5 percentile	1.02891
Province 7 (Sudurpashchim)	Sex Ratio at Birth	1991	Median	1.04556
Province 7 (Sudurpashchim)	Sex Ratio at Birth	1991	97.5 percentile	1.06207
Province 7 (Sudurpashchim)	Sex Ratio at Birth	1992	2.5 percentile	1.02911
Province 7 (Sudurpashchim)	Sex Ratio at Birth	1992	Median	1.04549
Province 7 (Sudurpashchim)	Sex Ratio at Birth	1992	97.5 percentile	1.06189
Province 7 (Sudurpashchim)	Sex Ratio at Birth	1993	2.5 percentile	1.029
Province 7 (Sudurpashchim)	Sex Ratio at Birth	1993	Median	1.04537
Province 7 (Sudurpashchim)	Sex Ratio at Birth	1993	97.5 percentile	1.0618
Province 7 (Sudurpashchim)	Sex Ratio at Birth	1994	2.5 percentile	1.0297
Province 7 (Sudurpashchim)	Sex Ratio at Birth	1994	Median	1.04625
Province 7 (Sudurpashchim)	Sex Ratio at Birth	1994	97.5 percentile	1.06348
Province 7 (Sudurpashchim)	Sex Ratio at Birth	1995	2.5 percentile	1.0303
Province 7 (Sudurpashchim)	Sex Ratio at Birth	1995	Median	1.04706
Province 7 (Sudurpashchim)	Sex Ratio at Birth	1995	97.5 percentile	1.0649
Province 7 (Sudurpashchim)	Sex Ratio at Birth	1996	2.5 percentile	1.03089
Province 7 (Sudurpashchim)	Sex Ratio at Birth	1996	Median	1.04783
Province 7 (Sudurpashchim)	Sex Ratio at Birth	1996	97.5 percentile	1.06755
Province 7 (Sudurpashchim)	Sex Ratio at Birth	1997	2.5 percentile	1.03135
Province 7 (Sudurpashchim)	Sex Ratio at Birth	1997	Median	1.04863
Province 7 (Sudurpashchim)	Sex Ratio at Birth	1997	97.5 percentile	1.0707
Province 7 (Sudurpashchim)	Sex Ratio at Birth	1998	2.5 percentile	1.0321
Province 7 (Sudurpashchim)	Sex Ratio at Birth	1998	Median	1.04957
Province 7 (Sudurpashchim)	Sex Ratio at Birth	1998	97.5 percentile	1.07503
Province 7 (Sudurpashchim)	Sex Ratio at Birth	1999	2.5 percentile	1.03291
Province 7 (Sudurpashchim)	Sex Ratio at Birth	1999	Median	1.0505
Province 7 (Sudurpashchim)	Sex Ratio at Birth	1999	97.5 percentile	1.0802
Province 7 (Sudurpashchim)	Sex Ratio at Birth	2000	2.5 percentile	1.03371
Province 7 (Sudurpashchim)	Sex Ratio at Birth	2000	Median	1.05172
Province 7 (Sudurpashchim)	Sex Ratio at Birth	2000	97.5 percentile	1.08567
Province 7 (Sudurpashchim)	Sex Ratio at Birth	2001	2.5 percentile	1.03454
Province 7 (Sudurpashchim)	Sex Ratio at Birth	2001	Median	1.05299
Province 7 (Sudurpashchim)	Sex Ratio at Birth	2001	97.5 percentile	1.09114
Province 7 (Sudurpashchim)	Sex Ratio at Birth	2002	2.5 percentile	1.03522
Province 7 (Sudurpashchim)	Sex Ratio at Birth	2002	Median	1.05439
Province 7 (Sudurpashchim)	Sex Ratio at Birth	2002	97.5 percentile	1.09622
Province 7 (Sudurpashchim)	Sex Ratio at Birth	2003	2.5 percentile	1.03588
Province 7 (Sudurpashchim)	Sex Ratio at Birth	2003	Median	1.05573
Province 7 (Sudurpashchim)	Sex Ratio at Birth	2003	97.5 percentile	1.10094
Province 7 (Sudurpashchim)	Sex Ratio at Birth	2004	2.5 percentile	1.03664
Province 7 (Sudurpashchim)	Sex Ratio at Birth	2004	Median	1.05687
Province 7 (Sudurpashchim)	Sex Ratio at Birth	2004	97.5 percentile	1.10536
Province 7 (Sudurpashchim)	Sex Ratio at Birth	2005	2.5 percentile	1.03743
Province 7 (Sudurpashchim)	Sex Ratio at Birth	2005	Median	1.05815
Province 7 (Sudurpashchim)	Sex Ratio at Birth	2005	97.5 percentile	1.10853
Province 7 (Sudurpashchim)	Sex Ratio at Birth	2006	2.5 percentile	1.03796
Province 7 (Sudurpashchim)	Sex Ratio at Birth	2006	Median	1.05955
Province 7 (Sudurpashchim)	Sex Ratio at Birth	2006	97.5 percentile	1.11145
Province 7 (Sudurpashchim)	Sex Ratio at Birth	2007	2.5 percentile	1.03861
Province 7 (Sudurpashchim)	Sex Ratio at Birth	2007	Median	1.06116
Province 7 (Sudurpashchim)	Sex Ratio at Birth	2007	97.5 percentile	1.11396
Province 7 (Sudurpashchim)	Sex Ratio at Birth	2008	2.5 percentile	1.03891
Province 7 (Sudurpashchim)	Sex Ratio at Birth	2008	Median	1.063
Province 7 (Sudurpashchim)	Sex Ratio at Birth	2008	97.5 percentile	1.11625
Province 7 (Sudurpashchim)	Sex Ratio at Birth	2009	2.5 percentile	1.03936
Province 7 (Sudurpashchim)	Sex Ratio at Birth	2009	Median	1.06522
Province 7 (Sudurpashchim)	Sex Ratio at Birth	2009	97.5 percentile	1.11816
Province 7 (Sudurpashchim)	Sex Ratio at Birth	2010	2.5 percentile	1.03978
Province 7 (Sudurpashchim)	Sex Ratio at Birth	2010	Median	1.06816
Province 7 (Sudurpashchim)	Sex Ratio at Birth	2010	97.5 percentile	1.12011
Province 7 (Sudurpashchim)	Sex Ratio at Birth	2011	2.5 percentile	1.03987
Province 7 (Sudurpashchim)	Sex Ratio at Birth	2011	Median	1.07139
Province 7 (Sudurpashchim)	Sex Ratio at Birth	2011	97.5 percentile	1.121
Province 7 (Sudurpashchim)	Sex Ratio at Birth	2012	2.5 percentile	1.03965
Province 7 (Sudurpashchim)	Sex Ratio at Birth	2012	Median	1.07507
Province 7 (Sudurpashchim)	Sex Ratio at Birth	2012	97.5 percentile	1.12162
Province 7 (Sudurpashchim)	Sex Ratio at Birth	2013	2.5 percentile	1.03967
Province 7 (Sudurpashchim)	Sex Ratio at Birth	2013	Median	1.07934
Province 7 (Sudurpashchim)	Sex Ratio at Birth	2013	97.5 percentile	1.12249
Province 7 (Sudurpashchim)	Sex Ratio at Birth	2014	2.5 percentile	1.03956
Province 7 (Sudurpashchim)	Sex Ratio at Birth	2014	Median	1.08314
Province 7 (Sudurpashchim)	Sex Ratio at Birth	2014	97.5 percentile	1.12269
Province 7 (Sudurpashchim)	Sex Ratio at Birth	2015	2.5 percentile	1.03986
Province 7 (Sudurpashchim)	Sex Ratio at Birth	2015	Median	1.08608
Province 7 (Sudurpashchim)	Sex Ratio at Birth	2015	97.5 percentile	1.12291
Province 7 (Sudurpashchim)	Sex Ratio at Birth	2016	2.5 percentile	1.03956
Province 7 (Sudurpashchim)	Sex Ratio at Birth	2016	Median	1.08796
Province 7 (Sudurpashchim)	Sex Ratio at Birth	2016	97.5 percentile	1.12308
