# Supplementary material for: Estimation and probabilistic projection of levels and trends in the sex ratio at birth in seven provinces of Nepal from 1980 to 2050: a Bayesian modeling approach
Source: BMC Public Health. 2022 Feb 19;22:358. doi: 10.1186/s12889-022-12693-0 (PMC8858562; doi:10.1186/s12889-022-12693-0)
Supplement: Supplementary file 4 — Additional file 4. SRB projections by Nepal province from 2017 to 2050. DOI:https://doi.org/10.6084/m9.figshare.18772877 [87]. [file 12889_2022_12693_MOESM4_ESM.xlsx]

## Sheet: SRB Vietnam region estimates
Sex Ratio at Birth Projections by Nepal Province from 2017 to 2050 (ratio of male to female live births)
﻿Estimation and probabilistic projection of levels and trends in the sex ratio at birth in seven provinces of Nepal from 1980 to 2050: a Bayesian modeling approach
Note: Province names are in brackets if available as of Jan 2022.
Nepal.Province.Name	Indicator	Reference.Year	Quantile	Model.Projection
Province 1	Sex Ratio at Birth	2017	2.5 percentile	1.03944
Province 1	Sex Ratio at Birth	2017	Median	1.09002
Province 1	Sex Ratio at Birth	2017	97.5 percentile	1.12365
Province 1	Sex Ratio at Birth	2018	2.5 percentile	1.03932
Province 1	Sex Ratio at Birth	2018	Median	1.09238
Province 1	Sex Ratio at Birth	2018	97.5 percentile	1.12418
Province 1	Sex Ratio at Birth	2019	2.5 percentile	1.03935
Province 1	Sex Ratio at Birth	2019	Median	1.09407
Province 1	Sex Ratio at Birth	2019	97.5 percentile	1.12463
Province 1	Sex Ratio at Birth	2020	2.5 percentile	1.03921
Province 1	Sex Ratio at Birth	2020	Median	1.09497
Province 1	Sex Ratio at Birth	2020	97.5 percentile	1.12463
Province 1	Sex Ratio at Birth	2021	2.5 percentile	1.03956
Province 1	Sex Ratio at Birth	2021	Median	1.09527
Province 1	Sex Ratio at Birth	2021	97.5 percentile	1.12452
Province 1	Sex Ratio at Birth	2022	2.5 percentile	1.03932
Province 1	Sex Ratio at Birth	2022	Median	1.09508
Province 1	Sex Ratio at Birth	2022	97.5 percentile	1.12466
Province 1	Sex Ratio at Birth	2023	2.5 percentile	1.03928
Province 1	Sex Ratio at Birth	2023	Median	1.09426
Province 1	Sex Ratio at Birth	2023	97.5 percentile	1.12412
Province 1	Sex Ratio at Birth	2024	2.5 percentile	1.0394
Province 1	Sex Ratio at Birth	2024	Median	1.0933
Province 1	Sex Ratio at Birth	2024	97.5 percentile	1.12368
Province 1	Sex Ratio at Birth	2025	2.5 percentile	1.03966
Province 1	Sex Ratio at Birth	2025	Median	1.0917
Province 1	Sex Ratio at Birth	2025	97.5 percentile	1.12292
Province 1	Sex Ratio at Birth	2026	2.5 percentile	1.03934
Province 1	Sex Ratio at Birth	2026	Median	1.08972
Province 1	Sex Ratio at Birth	2026	97.5 percentile	1.12237
Province 1	Sex Ratio at Birth	2027	2.5 percentile	1.0394
Province 1	Sex Ratio at Birth	2027	Median	1.08757
Province 1	Sex Ratio at Birth	2027	97.5 percentile	1.12178
Province 1	Sex Ratio at Birth	2028	2.5 percentile	1.03899
Province 1	Sex Ratio at Birth	2028	Median	1.08513
Province 1	Sex Ratio at Birth	2028	97.5 percentile	1.12076
Province 1	Sex Ratio at Birth	2029	2.5 percentile	1.03902
Province 1	Sex Ratio at Birth	2029	Median	1.08247
Province 1	Sex Ratio at Birth	2029	97.5 percentile	1.12015
Province 1	Sex Ratio at Birth	2030	2.5 percentile	1.03878
Province 1	Sex Ratio at Birth	2030	Median	1.07923
Province 1	Sex Ratio at Birth	2030	97.5 percentile	1.1193
Province 1	Sex Ratio at Birth	2031	2.5 percentile	1.03857
Province 1	Sex Ratio at Birth	2031	Median	1.07601
Province 1	Sex Ratio at Birth	2031	97.5 percentile	1.11787
Province 1	Sex Ratio at Birth	2032	2.5 percentile	1.03816
Province 1	Sex Ratio at Birth	2032	Median	1.0729
Province 1	Sex Ratio at Birth	2032	97.5 percentile	1.11711
Province 1	Sex Ratio at Birth	2033	2.5 percentile	1.03762
Province 1	Sex Ratio at Birth	2033	Median	1.06976
Province 1	Sex Ratio at Birth	2033	97.5 percentile	1.11629
Province 1	Sex Ratio at Birth	2034	2.5 percentile	1.0373
Province 1	Sex Ratio at Birth	2034	Median	1.06668
Province 1	Sex Ratio at Birth	2034	97.5 percentile	1.11541
Province 1	Sex Ratio at Birth	2035	2.5 percentile	1.0369
Province 1	Sex Ratio at Birth	2035	Median	1.06394
Province 1	Sex Ratio at Birth	2035	97.5 percentile	1.11421
Province 1	Sex Ratio at Birth	2036	2.5 percentile	1.03648
Province 1	Sex Ratio at Birth	2036	Median	1.06142
Province 1	Sex Ratio at Birth	2036	97.5 percentile	1.11281
Province 1	Sex Ratio at Birth	2037	2.5 percentile	1.03594
Province 1	Sex Ratio at Birth	2037	Median	1.0594
Province 1	Sex Ratio at Birth	2037	97.5 percentile	1.11157
Province 1	Sex Ratio at Birth	2038	2.5 percentile	1.03553
Province 1	Sex Ratio at Birth	2038	Median	1.05778
Province 1	Sex Ratio at Birth	2038	97.5 percentile	1.11029
Province 1	Sex Ratio at Birth	2039	2.5 percentile	1.03522
Province 1	Sex Ratio at Birth	2039	Median	1.0564
Province 1	Sex Ratio at Birth	2039	97.5 percentile	1.10889
Province 1	Sex Ratio at Birth	2040	2.5 percentile	1.03488
Province 1	Sex Ratio at Birth	2040	Median	1.05518
Province 1	Sex Ratio at Birth	2040	97.5 percentile	1.10739
Province 1	Sex Ratio at Birth	2041	2.5 percentile	1.03468
Province 1	Sex Ratio at Birth	2041	Median	1.05422
Province 1	Sex Ratio at Birth	2041	97.5 percentile	1.10549
Province 1	Sex Ratio at Birth	2042	2.5 percentile	1.03423
Province 1	Sex Ratio at Birth	2042	Median	1.05327
Province 1	Sex Ratio at Birth	2042	97.5 percentile	1.10366
Province 1	Sex Ratio at Birth	2043	2.5 percentile	1.03395
Province 1	Sex Ratio at Birth	2043	Median	1.05271
Province 1	Sex Ratio at Birth	2043	97.5 percentile	1.10103
Province 1	Sex Ratio at Birth	2044	2.5 percentile	1.03364
Province 1	Sex Ratio at Birth	2044	Median	1.05214
Province 1	Sex Ratio at Birth	2044	97.5 percentile	1.09944
Province 1	Sex Ratio at Birth	2045	2.5 percentile	1.03363
Province 1	Sex Ratio at Birth	2045	Median	1.05169
Province 1	Sex Ratio at Birth	2045	97.5 percentile	1.09744
Province 1	Sex Ratio at Birth	2046	2.5 percentile	1.03344
Province 1	Sex Ratio at Birth	2046	Median	1.0513
Province 1	Sex Ratio at Birth	2046	97.5 percentile	1.09484
Province 1	Sex Ratio at Birth	2047	2.5 percentile	1.03354
Province 1	Sex Ratio at Birth	2047	Median	1.05095
Province 1	Sex Ratio at Birth	2047	97.5 percentile	1.09214
Province 1	Sex Ratio at Birth	2048	2.5 percentile	1.03305
Province 1	Sex Ratio at Birth	2048	Median	1.05069
Province 1	Sex Ratio at Birth	2048	97.5 percentile	1.08924
Province 1	Sex Ratio at Birth	2049	2.5 percentile	1.03288
Province 1	Sex Ratio at Birth	2049	Median	1.05053
Province 1	Sex Ratio at Birth	2049	97.5 percentile	1.08726
Province 1	Sex Ratio at Birth	2050	2.5 percentile	1.0329
Province 1	Sex Ratio at Birth	2050	Median	1.05034
Province 1	Sex Ratio at Birth	2050	97.5 percentile	1.08365
Province 2	Sex Ratio at Birth	2017	2.5 percentile	1.03502
Province 2	Sex Ratio at Birth	2017	Median	1.05377
Province 2	Sex Ratio at Birth	2017	97.5 percentile	1.11121
Province 2	Sex Ratio at Birth	2018	2.5 percentile	1.0353
Province 2	Sex Ratio at Birth	2018	Median	1.05439
Province 2	Sex Ratio at Birth	2018	97.5 percentile	1.11275
Province 2	Sex Ratio at Birth	2019	2.5 percentile	1.03527
Province 2	Sex Ratio at Birth	2019	Median	1.05506
Province 2	Sex Ratio at Birth	2019	97.5 percentile	1.114
Province 2	Sex Ratio at Birth	2020	2.5 percentile	1.03521
Province 2	Sex Ratio at Birth	2020	Median	1.05582
Province 2	Sex Ratio at Birth	2020	97.5 percentile	1.11468
Province 2	Sex Ratio at Birth	2021	2.5 percentile	1.0353
Province 2	Sex Ratio at Birth	2021	Median	1.0567
Province 2	Sex Ratio at Birth	2021	97.5 percentile	1.11566
Province 2	Sex Ratio at Birth	2022	2.5 percentile	1.03523
Province 2	Sex Ratio at Birth	2022	Median	1.05785
Province 2	Sex Ratio at Birth	2022	97.5 percentile	1.11643
Province 2	Sex Ratio at Birth	2023	2.5 percentile	1.03569
Province 2	Sex Ratio at Birth	2023	Median	1.05898
Province 2	Sex Ratio at Birth	2023	97.5 percentile	1.11695
Province 2	Sex Ratio at Birth	2024	2.5 percentile	1.03573
Province 2	Sex Ratio at Birth	2024	Median	1.06028
Province 2	Sex Ratio at Birth	2024	97.5 percentile	1.11748
Province 2	Sex Ratio at Birth	2025	2.5 percentile	1.03584
Province 2	Sex Ratio at Birth	2025	Median	1.06187
Province 2	Sex Ratio at Birth	2025	97.5 percentile	1.11816
Province 2	Sex Ratio at Birth	2026	2.5 percentile	1.03594
Province 2	Sex Ratio at Birth	2026	Median	1.06365
Province 2	Sex Ratio at Birth	2026	97.5 percentile	1.1187
Province 2	Sex Ratio at Birth	2027	2.5 percentile	1.03592
Province 2	Sex Ratio at Birth	2027	Median	1.06548
Province 2	Sex Ratio at Birth	2027	97.5 percentile	1.11899
Province 2	Sex Ratio at Birth	2028	2.5 percentile	1.03602
Province 2	Sex Ratio at Birth	2028	Median	1.06761
Province 2	Sex Ratio at Birth	2028	97.5 percentile	1.11972
Province 2	Sex Ratio at Birth	2029	2.5 percentile	1.03584
Province 2	Sex Ratio at Birth	2029	Median	1.0701
Province 2	Sex Ratio at Birth	2029	97.5 percentile	1.1206
Province 2	Sex Ratio at Birth	2030	2.5 percentile	1.03611
Province 2	Sex Ratio at Birth	2030	Median	1.07191
Province 2	Sex Ratio at Birth	2030	97.5 percentile	1.12104
Province 2	Sex Ratio at Birth	2031	2.5 percentile	1.03607
Province 2	Sex Ratio at Birth	2031	Median	1.07327
Province 2	Sex Ratio at Birth	2031	97.5 percentile	1.12131
Province 2	Sex Ratio at Birth	2032	2.5 percentile	1.0362
Province 2	Sex Ratio at Birth	2032	Median	1.07413
Province 2	Sex Ratio at Birth	2032	97.5 percentile	1.12151
Province 2	Sex Ratio at Birth	2033	2.5 percentile	1.03613
Province 2	Sex Ratio at Birth	2033	Median	1.07441
Province 2	Sex Ratio at Birth	2033	97.5 percentile	1.12173
Province 2	Sex Ratio at Birth	2034	2.5 percentile	1.03633
Province 2	Sex Ratio at Birth	2034	Median	1.0741
Province 2	Sex Ratio at Birth	2034	97.5 percentile	1.12206
Province 2	Sex Ratio at Birth	2035	2.5 percentile	1.03622
Province 2	Sex Ratio at Birth	2035	Median	1.07337
Province 2	Sex Ratio at Birth	2035	97.5 percentile	1.12157
Province 2	Sex Ratio at Birth	2036	2.5 percentile	1.0363
Province 2	Sex Ratio at Birth	2036	Median	1.0725
Province 2	Sex Ratio at Birth	2036	97.5 percentile	1.12146
Province 2	Sex Ratio at Birth	2037	2.5 percentile	1.03636
Province 2	Sex Ratio at Birth	2037	Median	1.07112
Province 2	Sex Ratio at Birth	2037	97.5 percentile	1.12098
Province 2	Sex Ratio at Birth	2038	2.5 percentile	1.03626
Province 2	Sex Ratio at Birth	2038	Median	1.06979
Province 2	Sex Ratio at Birth	2038	97.5 percentile	1.12049
Province 2	Sex Ratio at Birth	2039	2.5 percentile	1.03618
Province 2	Sex Ratio at Birth	2039	Median	1.06802
Province 2	Sex Ratio at Birth	2039	97.5 percentile	1.11977
Province 2	Sex Ratio at Birth	2040	2.5 percentile	1.03597
Province 2	Sex Ratio at Birth	2040	Median	1.0664
Province 2	Sex Ratio at Birth	2040	97.5 percentile	1.11927
Province 2	Sex Ratio at Birth	2041	2.5 percentile	1.03572
Province 2	Sex Ratio at Birth	2041	Median	1.06458
Province 2	Sex Ratio at Birth	2041	97.5 percentile	1.11857
Province 2	Sex Ratio at Birth	2042	2.5 percentile	1.03588
Province 2	Sex Ratio at Birth	2042	Median	1.06333
Province 2	Sex Ratio at Birth	2042	97.5 percentile	1.11766
Province 2	Sex Ratio at Birth	2043	2.5 percentile	1.03561
Province 2	Sex Ratio at Birth	2043	Median	1.06214
Province 2	Sex Ratio at Birth	2043	97.5 percentile	1.11661
Province 2	Sex Ratio at Birth	2044	2.5 percentile	1.03522
Province 2	Sex Ratio at Birth	2044	Median	1.06092
Province 2	Sex Ratio at Birth	2044	97.5 percentile	1.11578
Province 2	Sex Ratio at Birth	2045	2.5 percentile	1.03518
Province 2	Sex Ratio at Birth	2045	Median	1.05977
Province 2	Sex Ratio at Birth	2045	97.5 percentile	1.11476
Province 2	Sex Ratio at Birth	2046	2.5 percentile	1.03515
Province 2	Sex Ratio at Birth	2046	Median	1.05876
Province 2	Sex Ratio at Birth	2046	97.5 percentile	1.11368
Province 2	Sex Ratio at Birth	2047	2.5 percentile	1.03507
Province 2	Sex Ratio at Birth	2047	Median	1.05764
Province 2	Sex Ratio at Birth	2047	97.5 percentile	1.11248
Province 2	Sex Ratio at Birth	2048	2.5 percentile	1.03476
Province 2	Sex Ratio at Birth	2048	Median	1.05679
Province 2	Sex Ratio at Birth	2048	97.5 percentile	1.11105
Province 2	Sex Ratio at Birth	2049	2.5 percentile	1.03482
Province 2	Sex Ratio at Birth	2049	Median	1.0559
Province 2	Sex Ratio at Birth	2049	97.5 percentile	1.10976
Province 2	Sex Ratio at Birth	2050	2.5 percentile	1.03461
Province 2	Sex Ratio at Birth	2050	Median	1.05504
Province 2	Sex Ratio at Birth	2050	97.5 percentile	1.10816
Province 3 (Bagmati)	Sex Ratio at Birth	2017	2.5 percentile	1.03841
Province 3 (Bagmati)	Sex Ratio at Birth	2017	Median	1.08919
Province 3 (Bagmati)	Sex Ratio at Birth	2017	97.5 percentile	1.12289
Province 3 (Bagmati)	Sex Ratio at Birth	2018	2.5 percentile	1.03834
Province 3 (Bagmati)	Sex Ratio at Birth	2018	Median	1.08989
Province 3 (Bagmati)	Sex Ratio at Birth	2018	97.5 percentile	1.12288
Province 3 (Bagmati)	Sex Ratio at Birth	2019	2.5 percentile	1.03813
Province 3 (Bagmati)	Sex Ratio at Birth	2019	Median	1.08997
Province 3 (Bagmati)	Sex Ratio at Birth	2019	97.5 percentile	1.1231
Province 3 (Bagmati)	Sex Ratio at Birth	2020	2.5 percentile	1.03812
Province 3 (Bagmati)	Sex Ratio at Birth	2020	Median	1.0895
Province 3 (Bagmati)	Sex Ratio at Birth	2020	97.5 percentile	1.12288
Province 3 (Bagmati)	Sex Ratio at Birth	2021	2.5 percentile	1.03807
Province 3 (Bagmati)	Sex Ratio at Birth	2021	Median	1.08861
Province 3 (Bagmati)	Sex Ratio at Birth	2021	97.5 percentile	1.1227
Province 3 (Bagmati)	Sex Ratio at Birth	2022	2.5 percentile	1.03786
Province 3 (Bagmati)	Sex Ratio at Birth	2022	Median	1.08718
Province 3 (Bagmati)	Sex Ratio at Birth	2022	97.5 percentile	1.1225
Province 3 (Bagmati)	Sex Ratio at Birth	2023	2.5 percentile	1.03788
Province 3 (Bagmati)	Sex Ratio at Birth	2023	Median	1.08543
Province 3 (Bagmati)	Sex Ratio at Birth	2023	97.5 percentile	1.12192
Province 3 (Bagmati)	Sex Ratio at Birth	2024	2.5 percentile	1.03809
Province 3 (Bagmati)	Sex Ratio at Birth	2024	Median	1.08343
Province 3 (Bagmati)	Sex Ratio at Birth	2024	97.5 percentile	1.12133
Province 3 (Bagmati)	Sex Ratio at Birth	2025	2.5 percentile	1.03752
Province 3 (Bagmati)	Sex Ratio at Birth	2025	Median	1.0815
Province 3 (Bagmati)	Sex Ratio at Birth	2025	97.5 percentile	1.12055
Province 3 (Bagmati)	Sex Ratio at Birth	2026	2.5 percentile	1.03741
Province 3 (Bagmati)	Sex Ratio at Birth	2026	Median	1.07875
Province 3 (Bagmati)	Sex Ratio at Birth	2026	97.5 percentile	1.12002
Province 3 (Bagmati)	Sex Ratio at Birth	2027	2.5 percentile	1.03722
Province 3 (Bagmati)	Sex Ratio at Birth	2027	Median	1.07599
Province 3 (Bagmati)	Sex Ratio at Birth	2027	97.5 percentile	1.11911
Province 3 (Bagmati)	Sex Ratio at Birth	2028	2.5 percentile	1.03706
Province 3 (Bagmati)	Sex Ratio at Birth	2028	Median	1.07306
Province 3 (Bagmati)	Sex Ratio at Birth	2028	97.5 percentile	1.11798
Province 3 (Bagmati)	Sex Ratio at Birth	2029	2.5 percentile	1.0368
Province 3 (Bagmati)	Sex Ratio at Birth	2029	Median	1.07035
Province 3 (Bagmati)	Sex Ratio at Birth	2029	97.5 percentile	1.1173
Province 3 (Bagmati)	Sex Ratio at Birth	2030	2.5 percentile	1.03661
Province 3 (Bagmati)	Sex Ratio at Birth	2030	Median	1.06719
Province 3 (Bagmati)	Sex Ratio at Birth	2030	97.5 percentile	1.11606
Province 3 (Bagmati)	Sex Ratio at Birth	2031	2.5 percentile	1.03639
Province 3 (Bagmati)	Sex Ratio at Birth	2031	Median	1.06471
Province 3 (Bagmati)	Sex Ratio at Birth	2031	97.5 percentile	1.11544
Province 3 (Bagmati)	Sex Ratio at Birth	2032	2.5 percentile	1.03602
Province 3 (Bagmati)	Sex Ratio at Birth	2032	Median	1.06247
Province 3 (Bagmati)	Sex Ratio at Birth	2032	97.5 percentile	1.11423
Province 3 (Bagmati)	Sex Ratio at Birth	2033	2.5 percentile	1.03584
Province 3 (Bagmati)	Sex Ratio at Birth	2033	Median	1.06071
Province 3 (Bagmati)	Sex Ratio at Birth	2033	97.5 percentile	1.11313
Province 3 (Bagmati)	Sex Ratio at Birth	2034	2.5 percentile	1.03549
Province 3 (Bagmati)	Sex Ratio at Birth	2034	Median	1.05894
Province 3 (Bagmati)	Sex Ratio at Birth	2034	97.5 percentile	1.11147
Province 3 (Bagmati)	Sex Ratio at Birth	2035	2.5 percentile	1.03548
Province 3 (Bagmati)	Sex Ratio at Birth	2035	Median	1.05757
Province 3 (Bagmati)	Sex Ratio at Birth	2035	97.5 percentile	1.11027
Province 3 (Bagmati)	Sex Ratio at Birth	2036	2.5 percentile	1.03514
Province 3 (Bagmati)	Sex Ratio at Birth	2036	Median	1.05638
Province 3 (Bagmati)	Sex Ratio at Birth	2036	97.5 percentile	1.10887
Province 3 (Bagmati)	Sex Ratio at Birth	2037	2.5 percentile	1.03488
Province 3 (Bagmati)	Sex Ratio at Birth	2037	Median	1.0553
Province 3 (Bagmati)	Sex Ratio at Birth	2037	97.5 percentile	1.1074
Province 3 (Bagmati)	Sex Ratio at Birth	2038	2.5 percentile	1.03451
Province 3 (Bagmati)	Sex Ratio at Birth	2038	Median	1.05449
Province 3 (Bagmati)	Sex Ratio at Birth	2038	97.5 percentile	1.10594
Province 3 (Bagmati)	Sex Ratio at Birth	2039	2.5 percentile	1.03404
Province 3 (Bagmati)	Sex Ratio at Birth	2039	Median	1.05368
Province 3 (Bagmati)	Sex Ratio at Birth	2039	97.5 percentile	1.10404
Province 3 (Bagmati)	Sex Ratio at Birth	2040	2.5 percentile	1.03389
Province 3 (Bagmati)	Sex Ratio at Birth	2040	Median	1.05296
Province 3 (Bagmati)	Sex Ratio at Birth	2040	97.5 percentile	1.10208
Province 3 (Bagmati)	Sex Ratio at Birth	2041	2.5 percentile	1.03368
Province 3 (Bagmati)	Sex Ratio at Birth	2041	Median	1.05242
Province 3 (Bagmati)	Sex Ratio at Birth	2041	97.5 percentile	1.10029
Province 3 (Bagmati)	Sex Ratio at Birth	2042	2.5 percentile	1.03356
Province 3 (Bagmati)	Sex Ratio at Birth	2042	Median	1.05191
Province 3 (Bagmati)	Sex Ratio at Birth	2042	97.5 percentile	1.09858
Province 3 (Bagmati)	Sex Ratio at Birth	2043	2.5 percentile	1.03349
Province 3 (Bagmati)	Sex Ratio at Birth	2043	Median	1.05154
Province 3 (Bagmati)	Sex Ratio at Birth	2043	97.5 percentile	1.09577
Province 3 (Bagmati)	Sex Ratio at Birth	2044	2.5 percentile	1.03347
Province 3 (Bagmati)	Sex Ratio at Birth	2044	Median	1.05114
Province 3 (Bagmati)	Sex Ratio at Birth	2044	97.5 percentile	1.09389
Province 3 (Bagmati)	Sex Ratio at Birth	2045	2.5 percentile	1.03328
Province 3 (Bagmati)	Sex Ratio at Birth	2045	Median	1.05076
Province 3 (Bagmati)	Sex Ratio at Birth	2045	97.5 percentile	1.09082
Province 3 (Bagmati)	Sex Ratio at Birth	2046	2.5 percentile	1.03331
Province 3 (Bagmati)	Sex Ratio at Birth	2046	Median	1.05058
Province 3 (Bagmati)	Sex Ratio at Birth	2046	97.5 percentile	1.0883
Province 3 (Bagmati)	Sex Ratio at Birth	2047	2.5 percentile	1.03326
Province 3 (Bagmati)	Sex Ratio at Birth	2047	Median	1.05035
Province 3 (Bagmati)	Sex Ratio at Birth	2047	97.5 percentile	1.0851
Province 3 (Bagmati)	Sex Ratio at Birth	2048	2.5 percentile	1.03337
Province 3 (Bagmati)	Sex Ratio at Birth	2048	Median	1.05021
Province 3 (Bagmati)	Sex Ratio at Birth	2048	97.5 percentile	1.08155
Province 3 (Bagmati)	Sex Ratio at Birth	2049	2.5 percentile	1.03323
Province 3 (Bagmati)	Sex Ratio at Birth	2049	Median	1.05007
Province 3 (Bagmati)	Sex Ratio at Birth	2049	97.5 percentile	1.07837
Province 3 (Bagmati)	Sex Ratio at Birth	2050	2.5 percentile	1.03322
Province 3 (Bagmati)	Sex Ratio at Birth	2050	Median	1.04999
Province 3 (Bagmati)	Sex Ratio at Birth	2050	97.5 percentile	1.07627
Province 4 (Gandaki)	Sex Ratio at Birth	2017	2.5 percentile	1.03671
Province 4 (Gandaki)	Sex Ratio at Birth	2017	Median	1.06238
Province 4 (Gandaki)	Sex Ratio at Birth	2017	97.5 percentile	1.11889
Province 4 (Gandaki)	Sex Ratio at Birth	2018	2.5 percentile	1.03657
Province 4 (Gandaki)	Sex Ratio at Birth	2018	Median	1.06308
Province 4 (Gandaki)	Sex Ratio at Birth	2018	97.5 percentile	1.11972
Province 4 (Gandaki)	Sex Ratio at Birth	2019	2.5 percentile	1.03629
Province 4 (Gandaki)	Sex Ratio at Birth	2019	Median	1.06378
Province 4 (Gandaki)	Sex Ratio at Birth	2019	97.5 percentile	1.12051
Province 4 (Gandaki)	Sex Ratio at Birth	2020	2.5 percentile	1.03627
Province 4 (Gandaki)	Sex Ratio at Birth	2020	Median	1.06443
Province 4 (Gandaki)	Sex Ratio at Birth	2020	97.5 percentile	1.12116
Province 4 (Gandaki)	Sex Ratio at Birth	2021	2.5 percentile	1.03619
Province 4 (Gandaki)	Sex Ratio at Birth	2021	Median	1.06489
Province 4 (Gandaki)	Sex Ratio at Birth	2021	97.5 percentile	1.12147
Province 4 (Gandaki)	Sex Ratio at Birth	2022	2.5 percentile	1.03632
Province 4 (Gandaki)	Sex Ratio at Birth	2022	Median	1.06547
Province 4 (Gandaki)	Sex Ratio at Birth	2022	97.5 percentile	1.12168
Province 4 (Gandaki)	Sex Ratio at Birth	2023	2.5 percentile	1.0363
Province 4 (Gandaki)	Sex Ratio at Birth	2023	Median	1.06616
Province 4 (Gandaki)	Sex Ratio at Birth	2023	97.5 percentile	1.12205
Province 4 (Gandaki)	Sex Ratio at Birth	2024	2.5 percentile	1.03628
Province 4 (Gandaki)	Sex Ratio at Birth	2024	Median	1.06662
Province 4 (Gandaki)	Sex Ratio at Birth	2024	97.5 percentile	1.1218
Province 4 (Gandaki)	Sex Ratio at Birth	2025	2.5 percentile	1.03605
Province 4 (Gandaki)	Sex Ratio at Birth	2025	Median	1.06671
Province 4 (Gandaki)	Sex Ratio at Birth	2025	97.5 percentile	1.12159
Province 4 (Gandaki)	Sex Ratio at Birth	2026	2.5 percentile	1.03588
Province 4 (Gandaki)	Sex Ratio at Birth	2026	Median	1.06642
Province 4 (Gandaki)	Sex Ratio at Birth	2026	97.5 percentile	1.12138
Province 4 (Gandaki)	Sex Ratio at Birth	2027	2.5 percentile	1.03604
Province 4 (Gandaki)	Sex Ratio at Birth	2027	Median	1.06612
Province 4 (Gandaki)	Sex Ratio at Birth	2027	97.5 percentile	1.12088
Province 4 (Gandaki)	Sex Ratio at Birth	2028	2.5 percentile	1.03582
Province 4 (Gandaki)	Sex Ratio at Birth	2028	Median	1.06534
Province 4 (Gandaki)	Sex Ratio at Birth	2028	97.5 percentile	1.1203
Province 4 (Gandaki)	Sex Ratio at Birth	2029	2.5 percentile	1.03577
Province 4 (Gandaki)	Sex Ratio at Birth	2029	Median	1.0645
Province 4 (Gandaki)	Sex Ratio at Birth	2029	97.5 percentile	1.11984
Province 4 (Gandaki)	Sex Ratio at Birth	2030	2.5 percentile	1.0358
Province 4 (Gandaki)	Sex Ratio at Birth	2030	Median	1.06361
Province 4 (Gandaki)	Sex Ratio at Birth	2030	97.5 percentile	1.11907
Province 4 (Gandaki)	Sex Ratio at Birth	2031	2.5 percentile	1.03541
Province 4 (Gandaki)	Sex Ratio at Birth	2031	Median	1.06255
Province 4 (Gandaki)	Sex Ratio at Birth	2031	97.5 percentile	1.11818
Province 4 (Gandaki)	Sex Ratio at Birth	2032	2.5 percentile	1.03557
Province 4 (Gandaki)	Sex Ratio at Birth	2032	Median	1.06161
Province 4 (Gandaki)	Sex Ratio at Birth	2032	97.5 percentile	1.11716
Province 4 (Gandaki)	Sex Ratio at Birth	2033	2.5 percentile	1.03531
Province 4 (Gandaki)	Sex Ratio at Birth	2033	Median	1.06054
Province 4 (Gandaki)	Sex Ratio at Birth	2033	97.5 percentile	1.11631
Province 4 (Gandaki)	Sex Ratio at Birth	2034	2.5 percentile	1.03509
Province 4 (Gandaki)	Sex Ratio at Birth	2034	Median	1.05971
Province 4 (Gandaki)	Sex Ratio at Birth	2034	97.5 percentile	1.11494
Province 4 (Gandaki)	Sex Ratio at Birth	2035	2.5 percentile	1.03493
Province 4 (Gandaki)	Sex Ratio at Birth	2035	Median	1.05859
Province 4 (Gandaki)	Sex Ratio at Birth	2035	97.5 percentile	1.11395
Province 4 (Gandaki)	Sex Ratio at Birth	2036	2.5 percentile	1.03484
Province 4 (Gandaki)	Sex Ratio at Birth	2036	Median	1.05768
Province 4 (Gandaki)	Sex Ratio at Birth	2036	97.5 percentile	1.1126
Province 4 (Gandaki)	Sex Ratio at Birth	2037	2.5 percentile	1.03469
Province 4 (Gandaki)	Sex Ratio at Birth	2037	Median	1.05683
Province 4 (Gandaki)	Sex Ratio at Birth	2037	97.5 percentile	1.11174
Province 4 (Gandaki)	Sex Ratio at Birth	2038	2.5 percentile	1.03479
Province 4 (Gandaki)	Sex Ratio at Birth	2038	Median	1.05615
Province 4 (Gandaki)	Sex Ratio at Birth	2038	97.5 percentile	1.11051
Province 4 (Gandaki)	Sex Ratio at Birth	2039	2.5 percentile	1.0346
Province 4 (Gandaki)	Sex Ratio at Birth	2039	Median	1.05529
Province 4 (Gandaki)	Sex Ratio at Birth	2039	97.5 percentile	1.10922
Province 4 (Gandaki)	Sex Ratio at Birth	2040	2.5 percentile	1.0344
Province 4 (Gandaki)	Sex Ratio at Birth	2040	Median	1.05445
Province 4 (Gandaki)	Sex Ratio at Birth	2040	97.5 percentile	1.10768
Province 4 (Gandaki)	Sex Ratio at Birth	2041	2.5 percentile	1.03422
Province 4 (Gandaki)	Sex Ratio at Birth	2041	Median	1.05383
Province 4 (Gandaki)	Sex Ratio at Birth	2041	97.5 percentile	1.10618
Province 4 (Gandaki)	Sex Ratio at Birth	2042	2.5 percentile	1.0341
Province 4 (Gandaki)	Sex Ratio at Birth	2042	Median	1.05326
Province 4 (Gandaki)	Sex Ratio at Birth	2042	97.5 percentile	1.10375
Province 4 (Gandaki)	Sex Ratio at Birth	2043	2.5 percentile	1.03414
Province 4 (Gandaki)	Sex Ratio at Birth	2043	Median	1.05265
Province 4 (Gandaki)	Sex Ratio at Birth	2043	97.5 percentile	1.10238
Province 4 (Gandaki)	Sex Ratio at Birth	2044	2.5 percentile	1.03394
Province 4 (Gandaki)	Sex Ratio at Birth	2044	Median	1.05219
Province 4 (Gandaki)	Sex Ratio at Birth	2044	97.5 percentile	1.1008
Province 4 (Gandaki)	Sex Ratio at Birth	2045	2.5 percentile	1.03372
Province 4 (Gandaki)	Sex Ratio at Birth	2045	Median	1.05181
Province 4 (Gandaki)	Sex Ratio at Birth	2045	97.5 percentile	1.09888
Province 4 (Gandaki)	Sex Ratio at Birth	2046	2.5 percentile	1.03359
Province 4 (Gandaki)	Sex Ratio at Birth	2046	Median	1.05139
Province 4 (Gandaki)	Sex Ratio at Birth	2046	97.5 percentile	1.09679
Province 4 (Gandaki)	Sex Ratio at Birth	2047	2.5 percentile	1.03345
Province 4 (Gandaki)	Sex Ratio at Birth	2047	Median	1.05113
Province 4 (Gandaki)	Sex Ratio at Birth	2047	97.5 percentile	1.09476
Province 4 (Gandaki)	Sex Ratio at Birth	2048	2.5 percentile	1.03294
Province 4 (Gandaki)	Sex Ratio at Birth	2048	Median	1.05098
Province 4 (Gandaki)	Sex Ratio at Birth	2048	97.5 percentile	1.09243
Province 4 (Gandaki)	Sex Ratio at Birth	2049	2.5 percentile	1.03291
Province 4 (Gandaki)	Sex Ratio at Birth	2049	Median	1.05074
Province 4 (Gandaki)	Sex Ratio at Birth	2049	97.5 percentile	1.09006
Province 4 (Gandaki)	Sex Ratio at Birth	2050	2.5 percentile	1.03289
Province 4 (Gandaki)	Sex Ratio at Birth	2050	Median	1.05064
Province 4 (Gandaki)	Sex Ratio at Birth	2050	97.5 percentile	1.08721
Province 5 (Lumbini)	Sex Ratio at Birth	2017	2.5 percentile	1.04393
Province 5 (Lumbini)	Sex Ratio at Birth	2017	Median	1.10166
Province 5 (Lumbini)	Sex Ratio at Birth	2017	97.5 percentile	1.12685
Province 5 (Lumbini)	Sex Ratio at Birth	2018	2.5 percentile	1.04404
Province 5 (Lumbini)	Sex Ratio at Birth	2018	Median	1.10087
Province 5 (Lumbini)	Sex Ratio at Birth	2018	97.5 percentile	1.12633
Province 5 (Lumbini)	Sex Ratio at Birth	2019	2.5 percentile	1.04395
Province 5 (Lumbini)	Sex Ratio at Birth	2019	Median	1.09972
Province 5 (Lumbini)	Sex Ratio at Birth	2019	97.5 percentile	1.12608
Province 5 (Lumbini)	Sex Ratio at Birth	2020	2.5 percentile	1.04403
Province 5 (Lumbini)	Sex Ratio at Birth	2020	Median	1.09831
Province 5 (Lumbini)	Sex Ratio at Birth	2020	97.5 percentile	1.12525
Province 5 (Lumbini)	Sex Ratio at Birth	2021	2.5 percentile	1.04403
Province 5 (Lumbini)	Sex Ratio at Birth	2021	Median	1.09635
Province 5 (Lumbini)	Sex Ratio at Birth	2021	97.5 percentile	1.12453
Province 5 (Lumbini)	Sex Ratio at Birth	2022	2.5 percentile	1.04392
Province 5 (Lumbini)	Sex Ratio at Birth	2022	Median	1.09413
Province 5 (Lumbini)	Sex Ratio at Birth	2022	97.5 percentile	1.12349
Province 5 (Lumbini)	Sex Ratio at Birth	2023	2.5 percentile	1.04347
Province 5 (Lumbini)	Sex Ratio at Birth	2023	Median	1.09172
Province 5 (Lumbini)	Sex Ratio at Birth	2023	97.5 percentile	1.12224
Province 5 (Lumbini)	Sex Ratio at Birth	2024	2.5 percentile	1.04311
Province 5 (Lumbini)	Sex Ratio at Birth	2024	Median	1.0889
Province 5 (Lumbini)	Sex Ratio at Birth	2024	97.5 percentile	1.12112
Province 5 (Lumbini)	Sex Ratio at Birth	2025	2.5 percentile	1.0428
Province 5 (Lumbini)	Sex Ratio at Birth	2025	Median	1.08577
Province 5 (Lumbini)	Sex Ratio at Birth	2025	97.5 percentile	1.12024
Province 5 (Lumbini)	Sex Ratio at Birth	2026	2.5 percentile	1.04229
Province 5 (Lumbini)	Sex Ratio at Birth	2026	Median	1.08273
Province 5 (Lumbini)	Sex Ratio at Birth	2026	97.5 percentile	1.11943
Province 5 (Lumbini)	Sex Ratio at Birth	2027	2.5 percentile	1.04166
Province 5 (Lumbini)	Sex Ratio at Birth	2027	Median	1.07942
Province 5 (Lumbini)	Sex Ratio at Birth	2027	97.5 percentile	1.11837
Province 5 (Lumbini)	Sex Ratio at Birth	2028	2.5 percentile	1.04088
Province 5 (Lumbini)	Sex Ratio at Birth	2028	Median	1.07597
Province 5 (Lumbini)	Sex Ratio at Birth	2028	97.5 percentile	1.11735
Province 5 (Lumbini)	Sex Ratio at Birth	2029	2.5 percentile	1.03994
Province 5 (Lumbini)	Sex Ratio at Birth	2029	Median	1.07271
Province 5 (Lumbini)	Sex Ratio at Birth	2029	97.5 percentile	1.1163
Province 5 (Lumbini)	Sex Ratio at Birth	2030	2.5 percentile	1.03926
Province 5 (Lumbini)	Sex Ratio at Birth	2030	Median	1.06923
Province 5 (Lumbini)	Sex Ratio at Birth	2030	97.5 percentile	1.11492
Province 5 (Lumbini)	Sex Ratio at Birth	2031	2.5 percentile	1.03834
Province 5 (Lumbini)	Sex Ratio at Birth	2031	Median	1.06592
Province 5 (Lumbini)	Sex Ratio at Birth	2031	97.5 percentile	1.1138
Province 5 (Lumbini)	Sex Ratio at Birth	2032	2.5 percentile	1.03741
Province 5 (Lumbini)	Sex Ratio at Birth	2032	Median	1.06298
Province 5 (Lumbini)	Sex Ratio at Birth	2032	97.5 percentile	1.11282
Province 5 (Lumbini)	Sex Ratio at Birth	2033	2.5 percentile	1.03663
Province 5 (Lumbini)	Sex Ratio at Birth	2033	Median	1.06013
Province 5 (Lumbini)	Sex Ratio at Birth	2033	97.5 percentile	1.11112
Province 5 (Lumbini)	Sex Ratio at Birth	2034	2.5 percentile	1.03579
Province 5 (Lumbini)	Sex Ratio at Birth	2034	Median	1.05807
Province 5 (Lumbini)	Sex Ratio at Birth	2034	97.5 percentile	1.10985
Province 5 (Lumbini)	Sex Ratio at Birth	2035	2.5 percentile	1.03523
Province 5 (Lumbini)	Sex Ratio at Birth	2035	Median	1.05629
Province 5 (Lumbini)	Sex Ratio at Birth	2035	97.5 percentile	1.1083
Province 5 (Lumbini)	Sex Ratio at Birth	2036	2.5 percentile	1.03481
Province 5 (Lumbini)	Sex Ratio at Birth	2036	Median	1.05497
Province 5 (Lumbini)	Sex Ratio at Birth	2036	97.5 percentile	1.10678
Province 5 (Lumbini)	Sex Ratio at Birth	2037	2.5 percentile	1.03434
Province 5 (Lumbini)	Sex Ratio at Birth	2037	Median	1.05399
Province 5 (Lumbini)	Sex Ratio at Birth	2037	97.5 percentile	1.10519
Province 5 (Lumbini)	Sex Ratio at Birth	2038	2.5 percentile	1.03407
Province 5 (Lumbini)	Sex Ratio at Birth	2038	Median	1.05306
Province 5 (Lumbini)	Sex Ratio at Birth	2038	97.5 percentile	1.1033
Province 5 (Lumbini)	Sex Ratio at Birth	2039	2.5 percentile	1.03402
Province 5 (Lumbini)	Sex Ratio at Birth	2039	Median	1.05238
Province 5 (Lumbini)	Sex Ratio at Birth	2039	97.5 percentile	1.10129
Province 5 (Lumbini)	Sex Ratio at Birth	2040	2.5 percentile	1.03377
Province 5 (Lumbini)	Sex Ratio at Birth	2040	Median	1.05196
Province 5 (Lumbini)	Sex Ratio at Birth	2040	97.5 percentile	1.09912
Province 5 (Lumbini)	Sex Ratio at Birth	2041	2.5 percentile	1.03362
Province 5 (Lumbini)	Sex Ratio at Birth	2041	Median	1.05158
Province 5 (Lumbini)	Sex Ratio at Birth	2041	97.5 percentile	1.09729
Province 5 (Lumbini)	Sex Ratio at Birth	2042	2.5 percentile	1.03351
Province 5 (Lumbini)	Sex Ratio at Birth	2042	Median	1.05131
Province 5 (Lumbini)	Sex Ratio at Birth	2042	97.5 percentile	1.09447
Province 5 (Lumbini)	Sex Ratio at Birth	2043	2.5 percentile	1.03317
Province 5 (Lumbini)	Sex Ratio at Birth	2043	Median	1.05103
Province 5 (Lumbini)	Sex Ratio at Birth	2043	97.5 percentile	1.09254
Province 5 (Lumbini)	Sex Ratio at Birth	2044	2.5 percentile	1.03319
Province 5 (Lumbini)	Sex Ratio at Birth	2044	Median	1.05076
Province 5 (Lumbini)	Sex Ratio at Birth	2044	97.5 percentile	1.08925
Province 5 (Lumbini)	Sex Ratio at Birth	2045	2.5 percentile	1.03303
Province 5 (Lumbini)	Sex Ratio at Birth	2045	Median	1.05059
Province 5 (Lumbini)	Sex Ratio at Birth	2045	97.5 percentile	1.08647
Province 5 (Lumbini)	Sex Ratio at Birth	2046	2.5 percentile	1.03295
Province 5 (Lumbini)	Sex Ratio at Birth	2046	Median	1.05035
Province 5 (Lumbini)	Sex Ratio at Birth	2046	97.5 percentile	1.08316
Province 5 (Lumbini)	Sex Ratio at Birth	2047	2.5 percentile	1.03305
Province 5 (Lumbini)	Sex Ratio at Birth	2047	Median	1.05029
Province 5 (Lumbini)	Sex Ratio at Birth	2047	97.5 percentile	1.08016
Province 5 (Lumbini)	Sex Ratio at Birth	2048	2.5 percentile	1.03301
Province 5 (Lumbini)	Sex Ratio at Birth	2048	Median	1.0501
Province 5 (Lumbini)	Sex Ratio at Birth	2048	97.5 percentile	1.07749
Province 5 (Lumbini)	Sex Ratio at Birth	2049	2.5 percentile	1.03289
Province 5 (Lumbini)	Sex Ratio at Birth	2049	Median	1.05
Province 5 (Lumbini)	Sex Ratio at Birth	2049	97.5 percentile	1.07513
Province 5 (Lumbini)	Sex Ratio at Birth	2050	2.5 percentile	1.03287
Province 5 (Lumbini)	Sex Ratio at Birth	2050	Median	1.04989
Province 5 (Lumbini)	Sex Ratio at Birth	2050	97.5 percentile	1.07345
Province 6 (Karnali)	Sex Ratio at Birth	2017	2.5 percentile	1.03703
Province 6 (Karnali)	Sex Ratio at Birth	2017	Median	1.06053
Province 6 (Karnali)	Sex Ratio at Birth	2017	97.5 percentile	1.11821
Province 6 (Karnali)	Sex Ratio at Birth	2018	2.5 percentile	1.03686
Province 6 (Karnali)	Sex Ratio at Birth	2018	Median	1.06175
Province 6 (Karnali)	Sex Ratio at Birth	2018	97.5 percentile	1.11834
Province 6 (Karnali)	Sex Ratio at Birth	2019	2.5 percentile	1.03696
Province 6 (Karnali)	Sex Ratio at Birth	2019	Median	1.06332
Province 6 (Karnali)	Sex Ratio at Birth	2019	97.5 percentile	1.11825
Province 6 (Karnali)	Sex Ratio at Birth	2020	2.5 percentile	1.03705
Province 6 (Karnali)	Sex Ratio at Birth	2020	Median	1.06481
Province 6 (Karnali)	Sex Ratio at Birth	2020	97.5 percentile	1.11853
Province 6 (Karnali)	Sex Ratio at Birth	2021	2.5 percentile	1.03707
Province 6 (Karnali)	Sex Ratio at Birth	2021	Median	1.06638
Province 6 (Karnali)	Sex Ratio at Birth	2021	97.5 percentile	1.11869
Province 6 (Karnali)	Sex Ratio at Birth	2022	2.5 percentile	1.03693
Province 6 (Karnali)	Sex Ratio at Birth	2022	Median	1.06785
Province 6 (Karnali)	Sex Ratio at Birth	2022	97.5 percentile	1.11878
Province 6 (Karnali)	Sex Ratio at Birth	2023	2.5 percentile	1.03681
Province 6 (Karnali)	Sex Ratio at Birth	2023	Median	1.06911
Province 6 (Karnali)	Sex Ratio at Birth	2023	97.5 percentile	1.11905
Province 6 (Karnali)	Sex Ratio at Birth	2024	2.5 percentile	1.0369
Province 6 (Karnali)	Sex Ratio at Birth	2024	Median	1.07036
Province 6 (Karnali)	Sex Ratio at Birth	2024	97.5 percentile	1.11942
Province 6 (Karnali)	Sex Ratio at Birth	2025	2.5 percentile	1.0366
Province 6 (Karnali)	Sex Ratio at Birth	2025	Median	1.07109
Province 6 (Karnali)	Sex Ratio at Birth	2025	97.5 percentile	1.11972
Province 6 (Karnali)	Sex Ratio at Birth	2026	2.5 percentile	1.03672
Province 6 (Karnali)	Sex Ratio at Birth	2026	Median	1.07145
Province 6 (Karnali)	Sex Ratio at Birth	2026	97.5 percentile	1.12021
Province 6 (Karnali)	Sex Ratio at Birth	2027	2.5 percentile	1.03664
Province 6 (Karnali)	Sex Ratio at Birth	2027	Median	1.0718
Province 6 (Karnali)	Sex Ratio at Birth	2027	97.5 percentile	1.12039
Province 6 (Karnali)	Sex Ratio at Birth	2028	2.5 percentile	1.03666
Province 6 (Karnali)	Sex Ratio at Birth	2028	Median	1.07142
Province 6 (Karnali)	Sex Ratio at Birth	2028	97.5 percentile	1.12063
Province 6 (Karnali)	Sex Ratio at Birth	2029	2.5 percentile	1.03649
Province 6 (Karnali)	Sex Ratio at Birth	2029	Median	1.07059
Province 6 (Karnali)	Sex Ratio at Birth	2029	97.5 percentile	1.12078
Province 6 (Karnali)	Sex Ratio at Birth	2030	2.5 percentile	1.03627
Province 6 (Karnali)	Sex Ratio at Birth	2030	Median	1.06965
Province 6 (Karnali)	Sex Ratio at Birth	2030	97.5 percentile	1.12094
Province 6 (Karnali)	Sex Ratio at Birth	2031	2.5 percentile	1.03616
Province 6 (Karnali)	Sex Ratio at Birth	2031	Median	1.06849
Province 6 (Karnali)	Sex Ratio at Birth	2031	97.5 percentile	1.12083
Province 6 (Karnali)	Sex Ratio at Birth	2032	2.5 percentile	1.03617
Province 6 (Karnali)	Sex Ratio at Birth	2032	Median	1.06735
Province 6 (Karnali)	Sex Ratio at Birth	2032	97.5 percentile	1.1207
Province 6 (Karnali)	Sex Ratio at Birth	2033	2.5 percentile	1.03615
Province 6 (Karnali)	Sex Ratio at Birth	2033	Median	1.06601
Province 6 (Karnali)	Sex Ratio at Birth	2033	97.5 percentile	1.12063
Province 6 (Karnali)	Sex Ratio at Birth	2034	2.5 percentile	1.03593
Province 6 (Karnali)	Sex Ratio at Birth	2034	Median	1.06472
Province 6 (Karnali)	Sex Ratio at Birth	2034	97.5 percentile	1.12023
Province 6 (Karnali)	Sex Ratio at Birth	2035	2.5 percentile	1.03582
Province 6 (Karnali)	Sex Ratio at Birth	2035	Median	1.06339
Province 6 (Karnali)	Sex Ratio at Birth	2035	97.5 percentile	1.12011
Province 6 (Karnali)	Sex Ratio at Birth	2036	2.5 percentile	1.03581
Province 6 (Karnali)	Sex Ratio at Birth	2036	Median	1.06226
Province 6 (Karnali)	Sex Ratio at Birth	2036	97.5 percentile	1.11918
Province 6 (Karnali)	Sex Ratio at Birth	2037	2.5 percentile	1.03547
Province 6 (Karnali)	Sex Ratio at Birth	2037	Median	1.06116
Province 6 (Karnali)	Sex Ratio at Birth	2037	97.5 percentile	1.11843
Province 6 (Karnali)	Sex Ratio at Birth	2038	2.5 percentile	1.0355
Province 6 (Karnali)	Sex Ratio at Birth	2038	Median	1.06031
Province 6 (Karnali)	Sex Ratio at Birth	2038	97.5 percentile	1.11743
Province 6 (Karnali)	Sex Ratio at Birth	2039	2.5 percentile	1.03517
Province 6 (Karnali)	Sex Ratio at Birth	2039	Median	1.05942
Province 6 (Karnali)	Sex Ratio at Birth	2039	97.5 percentile	1.11658
Province 6 (Karnali)	Sex Ratio at Birth	2040	2.5 percentile	1.03503
Province 6 (Karnali)	Sex Ratio at Birth	2040	Median	1.05861
Province 6 (Karnali)	Sex Ratio at Birth	2040	97.5 percentile	1.11527
Province 6 (Karnali)	Sex Ratio at Birth	2041	2.5 percentile	1.035
Province 6 (Karnali)	Sex Ratio at Birth	2041	Median	1.05795
Province 6 (Karnali)	Sex Ratio at Birth	2041	97.5 percentile	1.11433
Province 6 (Karnali)	Sex Ratio at Birth	2042	2.5 percentile	1.03462
Province 6 (Karnali)	Sex Ratio at Birth	2042	Median	1.05725
Province 6 (Karnali)	Sex Ratio at Birth	2042	97.5 percentile	1.11313
Province 6 (Karnali)	Sex Ratio at Birth	2043	2.5 percentile	1.03477
Province 6 (Karnali)	Sex Ratio at Birth	2043	Median	1.05658
Province 6 (Karnali)	Sex Ratio at Birth	2043	97.5 percentile	1.11199
Province 6 (Karnali)	Sex Ratio at Birth	2044	2.5 percentile	1.03458
Province 6 (Karnali)	Sex Ratio at Birth	2044	Median	1.05591
Province 6 (Karnali)	Sex Ratio at Birth	2044	97.5 percentile	1.11104
Province 6 (Karnali)	Sex Ratio at Birth	2045	2.5 percentile	1.03465
Province 6 (Karnali)	Sex Ratio at Birth	2045	Median	1.0553
Province 6 (Karnali)	Sex Ratio at Birth	2045	97.5 percentile	1.10956
Province 6 (Karnali)	Sex Ratio at Birth	2046	2.5 percentile	1.03441
Province 6 (Karnali)	Sex Ratio at Birth	2046	Median	1.05469
Province 6 (Karnali)	Sex Ratio at Birth	2046	97.5 percentile	1.10814
Province 6 (Karnali)	Sex Ratio at Birth	2047	2.5 percentile	1.03431
Province 6 (Karnali)	Sex Ratio at Birth	2047	Median	1.05398
Province 6 (Karnali)	Sex Ratio at Birth	2047	97.5 percentile	1.10673
Province 6 (Karnali)	Sex Ratio at Birth	2048	2.5 percentile	1.03428
Province 6 (Karnali)	Sex Ratio at Birth	2048	Median	1.05356
Province 6 (Karnali)	Sex Ratio at Birth	2048	97.5 percentile	1.10542
Province 6 (Karnali)	Sex Ratio at Birth	2049	2.5 percentile	1.03399
Province 6 (Karnali)	Sex Ratio at Birth	2049	Median	1.05301
Province 6 (Karnali)	Sex Ratio at Birth	2049	97.5 percentile	1.10399
Province 6 (Karnali)	Sex Ratio at Birth	2050	2.5 percentile	1.034
Province 6 (Karnali)	Sex Ratio at Birth	2050	Median	1.05256
Province 6 (Karnali)	Sex Ratio at Birth	2050	97.5 percentile	1.10234
Province 7 (Sudurpashchim)	Sex Ratio at Birth	2017	2.5 percentile	1.03951
Province 7 (Sudurpashchim)	Sex Ratio at Birth	2017	Median	1.08919
Province 7 (Sudurpashchim)	Sex Ratio at Birth	2017	97.5 percentile	1.12304
Province 7 (Sudurpashchim)	Sex Ratio at Birth	2018	2.5 percentile	1.0394
Province 7 (Sudurpashchim)	Sex Ratio at Birth	2018	Median	1.08988
Province 7 (Sudurpashchim)	Sex Ratio at Birth	2018	97.5 percentile	1.12314
Province 7 (Sudurpashchim)	Sex Ratio at Birth	2019	2.5 percentile	1.03943
Province 7 (Sudurpashchim)	Sex Ratio at Birth	2019	Median	1.09001
Province 7 (Sudurpashchim)	Sex Ratio at Birth	2019	97.5 percentile	1.12302
Province 7 (Sudurpashchim)	Sex Ratio at Birth	2020	2.5 percentile	1.03937
Province 7 (Sudurpashchim)	Sex Ratio at Birth	2020	Median	1.08996
Province 7 (Sudurpashchim)	Sex Ratio at Birth	2020	97.5 percentile	1.12286
Province 7 (Sudurpashchim)	Sex Ratio at Birth	2021	2.5 percentile	1.03943
Province 7 (Sudurpashchim)	Sex Ratio at Birth	2021	Median	1.08931
Province 7 (Sudurpashchim)	Sex Ratio at Birth	2021	97.5 percentile	1.12279
Province 7 (Sudurpashchim)	Sex Ratio at Birth	2022	2.5 percentile	1.03929
Province 7 (Sudurpashchim)	Sex Ratio at Birth	2022	Median	1.08817
Province 7 (Sudurpashchim)	Sex Ratio at Birth	2022	97.5 percentile	1.12253
Province 7 (Sudurpashchim)	Sex Ratio at Birth	2023	2.5 percentile	1.03947
Province 7 (Sudurpashchim)	Sex Ratio at Birth	2023	Median	1.08692
Province 7 (Sudurpashchim)	Sex Ratio at Birth	2023	97.5 percentile	1.12236
Province 7 (Sudurpashchim)	Sex Ratio at Birth	2024	2.5 percentile	1.03937
Province 7 (Sudurpashchim)	Sex Ratio at Birth	2024	Median	1.0854
Province 7 (Sudurpashchim)	Sex Ratio at Birth	2024	97.5 percentile	1.12136
Province 7 (Sudurpashchim)	Sex Ratio at Birth	2025	2.5 percentile	1.03913
Province 7 (Sudurpashchim)	Sex Ratio at Birth	2025	Median	1.0833
Province 7 (Sudurpashchim)	Sex Ratio at Birth	2025	97.5 percentile	1.12117
Province 7 (Sudurpashchim)	Sex Ratio at Birth	2026	2.5 percentile	1.03882
Province 7 (Sudurpashchim)	Sex Ratio at Birth	2026	Median	1.08089
Province 7 (Sudurpashchim)	Sex Ratio at Birth	2026	97.5 percentile	1.12087
Province 7 (Sudurpashchim)	Sex Ratio at Birth	2027	2.5 percentile	1.0384
Province 7 (Sudurpashchim)	Sex Ratio at Birth	2027	Median	1.0783
Province 7 (Sudurpashchim)	Sex Ratio at Birth	2027	97.5 percentile	1.12041
Province 7 (Sudurpashchim)	Sex Ratio at Birth	2028	2.5 percentile	1.03791
Province 7 (Sudurpashchim)	Sex Ratio at Birth	2028	Median	1.07574
Province 7 (Sudurpashchim)	Sex Ratio at Birth	2028	97.5 percentile	1.12023
Province 7 (Sudurpashchim)	Sex Ratio at Birth	2029	2.5 percentile	1.03758
Province 7 (Sudurpashchim)	Sex Ratio at Birth	2029	Median	1.07295
Province 7 (Sudurpashchim)	Sex Ratio at Birth	2029	97.5 percentile	1.11961
Province 7 (Sudurpashchim)	Sex Ratio at Birth	2030	2.5 percentile	1.03722
Province 7 (Sudurpashchim)	Sex Ratio at Birth	2030	Median	1.0699
Province 7 (Sudurpashchim)	Sex Ratio at Birth	2030	97.5 percentile	1.11883
Province 7 (Sudurpashchim)	Sex Ratio at Birth	2031	2.5 percentile	1.03672
Province 7 (Sudurpashchim)	Sex Ratio at Birth	2031	Median	1.06717
Province 7 (Sudurpashchim)	Sex Ratio at Birth	2031	97.5 percentile	1.11784
Province 7 (Sudurpashchim)	Sex Ratio at Birth	2032	2.5 percentile	1.03643
Province 7 (Sudurpashchim)	Sex Ratio at Birth	2032	Median	1.0647
Province 7 (Sudurpashchim)	Sex Ratio at Birth	2032	97.5 percentile	1.11683
Province 7 (Sudurpashchim)	Sex Ratio at Birth	2033	2.5 percentile	1.03612
Province 7 (Sudurpashchim)	Sex Ratio at Birth	2033	Median	1.06241
Province 7 (Sudurpashchim)	Sex Ratio at Birth	2033	97.5 percentile	1.11599
Province 7 (Sudurpashchim)	Sex Ratio at Birth	2034	2.5 percentile	1.03548
Province 7 (Sudurpashchim)	Sex Ratio at Birth	2034	Median	1.06043
Province 7 (Sudurpashchim)	Sex Ratio at Birth	2034	97.5 percentile	1.11494
Province 7 (Sudurpashchim)	Sex Ratio at Birth	2035	2.5 percentile	1.03526
Province 7 (Sudurpashchim)	Sex Ratio at Birth	2035	Median	1.05904
Province 7 (Sudurpashchim)	Sex Ratio at Birth	2035	97.5 percentile	1.11395
Province 7 (Sudurpashchim)	Sex Ratio at Birth	2036	2.5 percentile	1.03504
Province 7 (Sudurpashchim)	Sex Ratio at Birth	2036	Median	1.05767
Province 7 (Sudurpashchim)	Sex Ratio at Birth	2036	97.5 percentile	1.11288
Province 7 (Sudurpashchim)	Sex Ratio at Birth	2037	2.5 percentile	1.03467
Province 7 (Sudurpashchim)	Sex Ratio at Birth	2037	Median	1.05672
Province 7 (Sudurpashchim)	Sex Ratio at Birth	2037	97.5 percentile	1.11144
Province 7 (Sudurpashchim)	Sex Ratio at Birth	2038	2.5 percentile	1.03458
Province 7 (Sudurpashchim)	Sex Ratio at Birth	2038	Median	1.05573
Province 7 (Sudurpashchim)	Sex Ratio at Birth	2038	97.5 percentile	1.10994
Province 7 (Sudurpashchim)	Sex Ratio at Birth	2039	2.5 percentile	1.03448
Province 7 (Sudurpashchim)	Sex Ratio at Birth	2039	Median	1.05501
Province 7 (Sudurpashchim)	Sex Ratio at Birth	2039	97.5 percentile	1.10892
Province 7 (Sudurpashchim)	Sex Ratio at Birth	2040	2.5 percentile	1.03436
Province 7 (Sudurpashchim)	Sex Ratio at Birth	2040	Median	1.05427
Province 7 (Sudurpashchim)	Sex Ratio at Birth	2040	97.5 percentile	1.10763
Province 7 (Sudurpashchim)	Sex Ratio at Birth	2041	2.5 percentile	1.03427
Province 7 (Sudurpashchim)	Sex Ratio at Birth	2041	Median	1.05347
Province 7 (Sudurpashchim)	Sex Ratio at Birth	2041	97.5 percentile	1.10581
Province 7 (Sudurpashchim)	Sex Ratio at Birth	2042	2.5 percentile	1.03406
Province 7 (Sudurpashchim)	Sex Ratio at Birth	2042	Median	1.05306
Province 7 (Sudurpashchim)	Sex Ratio at Birth	2042	97.5 percentile	1.10433
Province 7 (Sudurpashchim)	Sex Ratio at Birth	2043	2.5 percentile	1.03395
Province 7 (Sudurpashchim)	Sex Ratio at Birth	2043	Median	1.05251
Province 7 (Sudurpashchim)	Sex Ratio at Birth	2043	97.5 percentile	1.10259
Province 7 (Sudurpashchim)	Sex Ratio at Birth	2044	2.5 percentile	1.03361
Province 7 (Sudurpashchim)	Sex Ratio at Birth	2044	Median	1.05211
Province 7 (Sudurpashchim)	Sex Ratio at Birth	2044	97.5 percentile	1.1011
Province 7 (Sudurpashchim)	Sex Ratio at Birth	2045	2.5 percentile	1.03355
Province 7 (Sudurpashchim)	Sex Ratio at Birth	2045	Median	1.05173
Province 7 (Sudurpashchim)	Sex Ratio at Birth	2045	97.5 percentile	1.09932
Province 7 (Sudurpashchim)	Sex Ratio at Birth	2046	2.5 percentile	1.03355
Province 7 (Sudurpashchim)	Sex Ratio at Birth	2046	Median	1.05141
Province 7 (Sudurpashchim)	Sex Ratio at Birth	2046	97.5 percentile	1.09681
Province 7 (Sudurpashchim)	Sex Ratio at Birth	2047	2.5 percentile	1.03318
Province 7 (Sudurpashchim)	Sex Ratio at Birth	2047	Median	1.05107
Province 7 (Sudurpashchim)	Sex Ratio at Birth	2047	97.5 percentile	1.09406
Province 7 (Sudurpashchim)	Sex Ratio at Birth	2048	2.5 percentile	1.03323
Province 7 (Sudurpashchim)	Sex Ratio at Birth	2048	Median	1.05085
Province 7 (Sudurpashchim)	Sex Ratio at Birth	2048	97.5 percentile	1.09122
Province 7 (Sudurpashchim)	Sex Ratio at Birth	2049	2.5 percentile	1.03294
Province 7 (Sudurpashchim)	Sex Ratio at Birth	2049	Median	1.0507
Province 7 (Sudurpashchim)	Sex Ratio at Birth	2049	97.5 percentile	1.08896
Province 7 (Sudurpashchim)	Sex Ratio at Birth	2050	2.5 percentile	1.03286
Province 7 (Sudurpashchim)	Sex Ratio at Birth	2050	Median	1.0505
Province 7 (Sudurpashchim)	Sex Ratio at Birth	2050	97.5 percentile	1.08607
